# Supplementary material for: N,N-Dicyclo­hexyl-3,5-dinitro­benzamide
Source: Acta Crystallogr Sect E Struct Rep Online. 2012 Sep 19;68(Pt 10):o2953. doi: 10.1107/S1600536812038500 (PMC3470324; doi:10.1107/S1600536812038500)
Supplement: Supplementary file 1 [file e-68-o2953-sup1.cif]

##############################################################################
#                                                                            #
# This CIF contains the data in a paper accepted for publication in          #
# Acta Crystallographica Section E. It conforms to the requirements of       #
# Notes for Authors for Acta Crystallographica Section E, and has been       #
# peer reviewed under the auspices of the IUCr Commission on Journals.       #
#                                                                            #
# Full details of the Crystallographic Information File format               #
# are given in the paper "The Crystallographic Information File (CIF):       #
# a New Standard Archive File for Crystallography" by S. R. Hall, F. H.      #
# Allen and I. D. Brown [Acta Cryst. (1991), A47, 655-685].                  #
#                                                                            #
# The current version of the core CIF dictionary is obtainable from          #
# ftp://ftp.iucr.org/pub/cif_core.dic.                                       #
#                                                                            #
# Software is freely available for graphical display of the structure(s)     #
# in this CIF. For information consult the CIF software page                 #
# http://www.iucr.org/resources/cif/software.                                #
#                                                                            #
# This file may be used for bona fide research purposes within the           #
# scientific community so long as proper attribution is given to the journal # 
# article from which it was obtained.                                        #
#                                                                            #
##############################################################################
data_I
_audit_creation_method     SHELXL-97
_chemical_name_systematic
;
<i>N</i>,<i>N</i>-Dicyclohexyl-3,5-dinitrobenzamide
;
_chemical_name_common     ?
_chemical_formula_moiety     'C19 H25 N3 O5'
_chemical_formula_sum     'C19 H25 N3 O5'
_chemical_formula_iupac     'C19 H25 N3 O5'
_chemical_formula_weight     375.42
_chemical_melting_point     ?
_symmetry_cell_setting     triclinic
_symmetry_space_group_name_H-M     'P -1'
_symmetry_space_group_name_Hall     '-P 1'
loop_
    _symmetry_equiv_pos_as_xyz
    'x, y, z'
    '-x, -y, -z'
_cell_length_a     6.8187(7)
_cell_length_b     9.7877(12)
_cell_length_c     14.7423(12)
_cell_angle_alpha     92.512(8)
_cell_angle_beta     98.898(8)
_cell_angle_gamma     99.704(9)
_cell_volume     955.67(17)
_cell_formula_units_Z     2
_cell_measurement_reflns_used     2277
_cell_measurement_theta_min     3.0394
_cell_measurement_theta_max     75.2166
_cell_measurement_temperature     123(2)
_exptl_crystal_description     `needle-plate`
_exptl_crystal_colour     colorless
_exptl_crystal_size_max     0.51
_exptl_crystal_size_mid     0.17
_exptl_crystal_size_min     0.04
_exptl_crystal_density_diffrn     1.305
_exptl_crystal_density_meas     ?
_exptl_crystal_density_method     'not measured'
_exptl_crystal_F_000     400
_exptl_absorpt_coefficient_mu     0.788
_exptl_absorpt_correction_type     multi-scan
_exptl_absorpt_process_details
;
[CrysAlis RED (Agilent, 2011), based on expressions derived from
Clark & Reid (1995)]
;
_exptl_absorpt_correction_T_min     0.6895
_exptl_absorpt_correction_T_max     0.9692
_exptl_special_details
;
Absorption correction: CrysAlis RED, (Agilent, 2011)
Empirical absorption correction using spherical harmonics,
implemented in SCALE3 ABSPACK scaling algorithm.
(Clark & Reid, 1995).
;
_diffrn_ambient_temperature     123(2)
_diffrn_radiation_type     CuK\a
_diffrn_radiation_wavelength     1.54184
_diffrn_radiation_source     'Enhance (Cu) X-ray Source'
_diffrn_radiation_monochromator     graphite
_diffrn_measurement_device_type     'Agilent Xcalibur Ruby Gemini'
_diffrn_measurement_method     '\w scans'
_diffrn_detector_area_resol_mean     10.5081
_diffrn_reflns_number     6078
_diffrn_reflns_av_R_equivalents     0.0321
_diffrn_reflns_av_sigmaI/netI     0.0484
_diffrn_reflns_theta_min     3.04
_diffrn_reflns_theta_max     75.40
_diffrn_reflns_theta_full     67.50
_diffrn_measured_fraction_theta_max     0.959
_diffrn_measured_fraction_theta_full     0.997
_diffrn_reflns_limit_h_min     -8
_diffrn_reflns_limit_h_max     7
_diffrn_reflns_limit_k_min     -10
_diffrn_reflns_limit_k_max     12
_diffrn_reflns_limit_l_min     -18
_diffrn_reflns_limit_l_max     15
_diffrn_standards_number     ?
_diffrn_standards_interval_count     ?
_diffrn_standards_interval_time     ?
_diffrn_standards_decay_%     ?
_refine_special_details
;
Refinement of <i>F</i>^2^ against ALL reflections. The weighted <i>R</i>-factor
<i>wR</i> and goodness of fit <i>S</i> are based on <i>F</i>^2^, conventional
<i>R</i>-factors <i>R</i> are based on <i>F</i>, with <i>F</i> set to zero for
negative <i>F</i>^2^. The threshold expression of <i>F</i>^2^ >
\s(<i>F</i>^2^) is used only for calculating <i>R</i>-factors(gt) <i>etc</i>.
and is not relevant to the choice of reflections for refinement.
<i>R</i>-factors based on <i>F</i>^2^ are statistically about twice as large
as those based on <i>F</i>, and <i>R</i>- factors based on ALL data will be
even larger.
;
_reflns_number_total     3811
_reflns_number_gt     3144
_reflns_threshold_expression     I>2sigma(I)
_refine_ls_structure_factor_coef     Fsqd
_refine_ls_matrix_type     full
_refine_ls_R_factor_all     0.0539
_refine_ls_R_factor_gt     0.0446
_refine_ls_wR_factor_gt     0.1214
_refine_ls_wR_factor_ref     0.1318
_refine_ls_goodness_of_fit_ref     1.033
_refine_ls_restrained_S_all     1.033
_refine_ls_number_reflns     3811
_refine_ls_number_parameters     244
_refine_ls_number_restraints     0
_refine_ls_hydrogen_treatment     constr
_refine_ls_weighting_scheme     calc
_refine_ls_weighting_details
         'calc w=1/[\s^2^(Fo^2^)+(0.0695P)^2^+0.0476P] where P=(Fo^2^+2Fc^2^)/3'
_atom_sites_solution_hydrogens     geom
_atom_sites_solution_primary     direct
_atom_sites_solution_secondary     difmap
_refine_ls_shift/su_max     0.000
_refine_ls_shift/su_mean     0.000
_refine_diff_density_max     0.304
_refine_diff_density_min     -0.234
_refine_ls_extinction_method     none
_refine_ls_extinction_coef     ?
loop_
    _atom_type_symbol
    _atom_type_description
    _atom_type_scat_dispersion_real
    _atom_type_scat_dispersion_imag
    _atom_type_scat_source
    'C' 'C' 0.0181 0.0091
                         'International Tables Vol C Tables 4.2.6.8 and 6.1.1.4'
    'H' 'H' 0.0000 0.0000
                         'International Tables Vol C Tables 4.2.6.8 and 6.1.1.4'
    'N' 'N' 0.0311 0.0180
                         'International Tables Vol C Tables 4.2.6.8 and 6.1.1.4'
    'O' 'O' 0.0492 0.0322
                         'International Tables Vol C Tables 4.2.6.8 and 6.1.1.4'
_computing_data_collection
;
CrysAlis PRO (Agilent, 2011)
;
_computing_cell_refinement
;
CrysAlis PRO (Agilent, 2011)
;
_computing_data_reduction
;
CrysAlis PRO (Agilent, 2011)
;
_computing_structure_solution     'SHELXTL (Sheldrick, 2008)'
_computing_structure_refinement     'SHELXTL (Sheldrick, 2008)'
_computing_molecular_graphics     'SHELXTL (Sheldrick, 2008)'
_computing_publication_material     'SHELXTL (Sheldrick, 2008)'
loop_
    _atom_site_type_symbol
    _atom_site_label
    _atom_site_fract_x
    _atom_site_fract_y
    _atom_site_fract_z
    _atom_site_U_iso_or_equiv
    _atom_site_adp_type
    _atom_site_calc_flag
    _atom_site_refinement_flags
    _atom_site_occupancy
    _atom_site_symmetry_multiplicity
    _atom_site_disorder_assembly
    _atom_site_disorder_group
    O O1 0.23442(17) 0.94242(13) 0.55223(8) 0.0308(3) Uani d . 1 1 . .
    O O2 0.4677(2) 0.98065(14) 0.67312(8) 0.0362(3) Uani d . 1 1 . .
    O O3 1.03595(18) 0.75165(13) 0.69435(7) 0.0325(3) Uani d . 1 1 . .
    O O4 1.08761(16) 0.63134(13) 0.57626(8) 0.0303(3) Uani d . 1 1 . .
    O O5 0.29440(16) 0.51429(12) 0.34083(7) 0.0274(3) Uani d . 1 1 . .
    N N1 0.3957(2) 0.92478(14) 0.59620(9) 0.0259(3) Uani d . 1 1 . .
    N N2 0.98833(19) 0.70201(14) 0.61477(8) 0.0252(3) Uani d . 1 1 . .
    N N3 0.54384(18) 0.61099(13) 0.26430(8) 0.0220(3) Uani d . 1 1 . .
    C C1 0.5115(2) 0.83290(15) 0.55400(10) 0.0234(3) Uani d . 1 1 . .
    C C2 0.6958(2) 0.81731(16) 0.60284(9) 0.0234(3) Uani d . 1 1 . .
    H H2A 0.7478 0.8646 0.6615 0.028 Uiso calc R 1 1 . .
    C C3 0.7997(2) 0.72959(16) 0.56194(10) 0.0226(3) Uani d . 1 1 . .
    C C4 0.7312(2) 0.66292(16) 0.47469(9) 0.0228(3) Uani d . 1 1 . .
    H H4A 0.8090 0.6051 0.4479 0.027 Uiso calc R 1 1 . .
    C C5 0.5460(2) 0.68296(16) 0.42755(9) 0.0227(3) Uani d . 1 1 . .
    C C6 0.4320(2) 0.76562(16) 0.46813(10) 0.0233(3) Uani d . 1 1 . .
    H H6A 0.3025 0.7759 0.4377 0.028 Uiso calc R 1 1 . .
    C C7 0.4509(2) 0.59667(16) 0.33856(9) 0.0222(3) Uani d . 1 1 . .
    C C8 0.4805(2) 0.50539(16) 0.18488(9) 0.0230(3) Uani d . 1 1 . .
    H H8A 0.5724 0.5316 0.1394 0.028 Uiso calc R 1 1 . .
    C C9 0.5117(2) 0.36144(17) 0.21379(10) 0.0291(3) Uani d . 1 1 . .
    H H9A 0.4270 0.3328 0.2609 0.035 Uiso calc R 1 1 . .
    H H9B 0.6545 0.3654 0.2415 0.035 Uiso calc R 1 1 . .
    C C10 0.4561(3) 0.25421(18) 0.13107(11) 0.0329(4) Uani d . 1 1 . .
    H H10A 0.5498 0.2776 0.0868 0.040 Uiso calc R 1 1 . .
    H H10B 0.4701 0.1610 0.1519 0.040 Uiso calc R 1 1 . .
    C C11 0.2403(3) 0.25131(18) 0.08358(11) 0.0338(4) Uani d . 1 1 . .
    H H11A 0.2087 0.1835 0.0293 0.041 Uiso calc R 1 1 . .
    H H11B 0.1458 0.2211 0.1264 0.041 Uiso calc R 1 1 . .
    C C12 0.2126(3) 0.39444(18) 0.05318(10) 0.0325(4) Uani d . 1 1 . .
    H H12A 0.0709 0.3907 0.0237 0.039 Uiso calc R 1 1 . .
    H H12B 0.3004 0.4216 0.0070 0.039 Uiso calc R 1 1 . .
    C C13 0.2648(2) 0.50401(17) 0.13510(10) 0.0270(3) Uani d . 1 1 . .
    H H13A 0.2535 0.5969 0.1130 0.032 Uiso calc R 1 1 . .
    H H13B 0.1683 0.4825 0.1784 0.032 Uiso calc R 1 1 . .
    C C14 0.7089(2) 0.72822(15) 0.25786(9) 0.0216(3) Uani d . 1 1 . .
    H H14A 0.7252 0.7921 0.3144 0.026 Uiso calc R 1 1 . .
    C C15 0.6558(2) 0.81222(16) 0.17448(9) 0.0236(3) Uani d . 1 1 . .
    H H15A 0.6357 0.7516 0.1171 0.028 Uiso calc R 1 1 . .
    H H15B 0.5283 0.8461 0.1784 0.028 Uiso calc R 1 1 . .
    C C16 0.8253(2) 0.93638(17) 0.17186(10) 0.0275(3) Uani d . 1 1 . .
    H H16A 0.7932 0.9849 0.1154 0.033 Uiso calc R 1 1 . .
    H H16B 0.8334 1.0027 0.2255 0.033 Uiso calc R 1 1 . .
    C C17 1.0291(2) 0.89085(18) 0.17335(11) 0.0294(3) Uani d . 1 1 . .
    H H17A 1.1359 0.9739 0.1764 0.035 Uiso calc R 1 1 . .
    H H17B 1.0269 0.8340 0.1159 0.035 Uiso calc R 1 1 . .
    C C18 1.0770(2) 0.80630(17) 0.25612(10) 0.0276(3) Uani d . 1 1 . .
    H H18A 1.0916 0.8660 0.3136 0.033 Uiso calc R 1 1 . .
    H H18C 1.2067 0.7745 0.2542 0.033 Uiso calc R 1 1 . .
    C C19 0.9104(2) 0.68002(16) 0.25653(10) 0.0251(3) Uani d . 1 1 . .
    H H19C 0.9008 0.6170 0.2010 0.030 Uiso calc R 1 1 . .
    H H19A 0.9432 0.6283 0.3114 0.030 Uiso calc R 1 1 . .
loop_
    _atom_site_aniso_label
    _atom_site_aniso_U_11
    _atom_site_aniso_U_22
    _atom_site_aniso_U_33
    _atom_site_aniso_U_12
    _atom_site_aniso_U_13
    _atom_site_aniso_U_23
    O1 0.0303(6) 0.0312(6) 0.0329(6) 0.0102(5) 0.0063(4) 0.0034(5)
    O2 0.0422(7) 0.0403(7) 0.0264(5) 0.0109(5) 0.0059(5) -0.0091(5)
    O3 0.0332(6) 0.0371(6) 0.0230(5) 0.0058(5) -0.0054(4) -0.0046(5)
    O4 0.0261(5) 0.0339(6) 0.0309(5) 0.0080(5) 0.0028(4) -0.0002(5)
    O5 0.0273(5) 0.0304(6) 0.0222(5) -0.0011(4) 0.0046(4) 0.0000(4)
    N1 0.0297(6) 0.0251(6) 0.0239(6) 0.0046(5) 0.0075(5) 0.0031(5)
    N2 0.0251(6) 0.0250(6) 0.0236(6) 0.0010(5) 0.0018(5) 0.0018(5)
    N3 0.0231(6) 0.0238(6) 0.0178(5) 0.0020(5) 0.0022(4) -0.0009(4)
    C1 0.0281(7) 0.0222(7) 0.0208(6) 0.0032(6) 0.0077(5) 0.0030(5)
    C2 0.0281(7) 0.0239(7) 0.0171(6) 0.0007(5) 0.0048(5) 0.0006(5)
    C3 0.0223(6) 0.0241(7) 0.0204(6) 0.0009(5) 0.0031(5) 0.0031(5)
    C4 0.0248(7) 0.0243(7) 0.0195(6) 0.0030(5) 0.0065(5) 0.0006(5)
    C5 0.0266(7) 0.0248(7) 0.0158(6) 0.0009(5) 0.0045(5) 0.0024(5)
    C6 0.0241(6) 0.0264(7) 0.0192(6) 0.0030(5) 0.0033(5) 0.0051(5)
    C7 0.0242(6) 0.0230(7) 0.0194(6) 0.0055(5) 0.0020(5) 0.0017(5)
    C8 0.0272(7) 0.0239(7) 0.0167(6) 0.0021(5) 0.0035(5) -0.0013(5)
    C9 0.0344(8) 0.0282(8) 0.0234(7) 0.0087(6) -0.0021(6) -0.0001(6)
    C10 0.0441(9) 0.0260(8) 0.0292(8) 0.0103(7) 0.0044(7) -0.0024(6)
    C11 0.0447(9) 0.0268(8) 0.0249(7) 0.0002(7) -0.0009(7) -0.0044(6)
    C12 0.0403(9) 0.0312(8) 0.0213(7) 0.0040(7) -0.0050(6) -0.0033(6)
    C13 0.0308(7) 0.0273(8) 0.0213(7) 0.0073(6) -0.0017(6) -0.0021(6)
    C14 0.0242(6) 0.0230(7) 0.0169(6) 0.0026(5) 0.0032(5) 0.0006(5)
    C15 0.0267(7) 0.0250(7) 0.0191(6) 0.0053(5) 0.0027(5) 0.0021(5)
    C16 0.0323(7) 0.0251(7) 0.0245(7) 0.0027(6) 0.0045(6) 0.0043(6)
    C17 0.0288(7) 0.0309(8) 0.0271(7) -0.0007(6) 0.0065(6) 0.0038(6)
    C18 0.0228(7) 0.0316(8) 0.0270(7) 0.0023(6) 0.0025(5) 0.0032(6)
    C19 0.0235(7) 0.0275(7) 0.0244(7) 0.0045(6) 0.0042(5) 0.0034(5)
_geom_special_details
;
All e.s.d.'s (except the e.s.d. in the dihedral angle between two l.s. planes)
are estimated using the full covariance matrix. The cell e.s.d.'s are taken
into account individually in the estimation of e.s.d.'s in distances, angles
and torsion angles; correlations between e.s.d.'s in cell parameters are only
used when they are defined by crystal symmetry. An approximate (isotropic)
treatment of cell e.s.d.'s is used for estimating e.s.d.'s involving l.s.
planes.
;
loop_
    _geom_bond_atom_site_label_1
    _geom_bond_atom_site_label_2
    _geom_bond_site_symmetry_2
    _geom_bond_distance
    _geom_bond_publ_flag
    O1 N1 . 1.2300(18) ?
    O2 N1 . 1.2284(18) ?
    O3 N2 . 1.2235(17) ?
    O4 N2 . 1.2253(18) ?
    O5 C7 . 1.2299(19) ?
    N1 C1 . 1.470(2) ?
    N2 C3 . 1.4696(19) ?
    N3 C7 . 1.3486(19) ?
    N3 C14 . 1.4831(18) ?
    N3 C8 . 1.4874(17) ?
    C1 C2 . 1.384(2) ?
    C1 C6 . 1.387(2) ?
    C2 C3 . 1.376(2) ?
    C2 H2A . 0.9500 ?
    C3 C4 . 1.391(2) ?
    C4 C5 . 1.393(2) ?
    C4 H4A . 0.9500 ?
    C5 C6 . 1.389(2) ?
    C5 C7 . 1.5199(19) ?
    C6 H6A . 0.9500 ?
    C8 C9 . 1.529(2) ?
    C8 C13 . 1.536(2) ?
    C8 H8A . 1.0000 ?
    C9 C10 . 1.531(2) ?
    C9 H9A . 0.9900 ?
    C9 H9B . 0.9900 ?
    C10 C11 . 1.523(2) ?
    C10 H10A . 0.9900 ?
    C10 H10B . 0.9900 ?
    C11 C12 . 1.522(2) ?
    C11 H11A . 0.9900 ?
    C11 H11B . 0.9900 ?
    C12 C13 . 1.536(2) ?
    C12 H12A . 0.9900 ?
    C12 H12B . 0.9900 ?
    C13 H13A . 0.9900 ?
    C13 H13B . 0.9900 ?
    C14 C19 . 1.528(2) ?
    C14 C15 . 1.5392(19) ?
    C14 H14A . 1.0000 ?
    C15 C16 . 1.536(2) ?
    C15 H15A . 0.9900 ?
    C15 H15B . 0.9900 ?
    C16 C17 . 1.526(2) ?
    C16 H16A . 0.9900 ?
    C16 H16B . 0.9900 ?
    C17 C18 . 1.529(2) ?
    C17 H17A . 0.9900 ?
    C17 H17B . 0.9900 ?
    C18 C19 . 1.532(2) ?
    C18 H18A . 0.9900 ?
    C18 H18C . 0.9900 ?
    C19 H19C . 0.9900 ?
    C19 H19A . 0.9900 ?
loop_
    _geom_angle_atom_site_label_1
    _geom_angle_atom_site_label_2
    _geom_angle_atom_site_label_3
    _geom_angle_site_symmetry_1
    _geom_angle_site_symmetry_3
    _geom_angle
    _geom_angle_publ_flag
    O2 N1 O1 . . 123.96(14) ?
    O2 N1 C1 . . 117.72(13) ?
    O1 N1 C1 . . 118.31(13) ?
    O3 N2 O4 . . 124.38(13) ?
    O3 N2 C3 . . 117.65(13) ?
    O4 N2 C3 . . 117.97(12) ?
    C7 N3 C14 . . 122.84(12) ?
    C7 N3 C8 . . 119.34(12) ?
    C14 N3 C8 . . 117.82(11) ?
    C2 C1 C6 . . 123.08(15) ?
    C2 C1 N1 . . 117.81(13) ?
    C6 C1 N1 . . 119.12(14) ?
    C3 C2 C1 . . 116.45(13) ?
    C3 C2 H2A . . 121.8 ?
    C1 C2 H2A . . 121.8 ?
    C2 C3 C4 . . 123.15(14) ?
    C2 C3 N2 . . 117.98(13) ?
    C4 C3 N2 . . 118.84(14) ?
    C3 C4 C5 . . 118.39(14) ?
    C3 C4 H4A . . 120.8 ?
    C5 C4 H4A . . 120.8 ?
    C6 C5 C4 . . 120.26(13) ?
    C6 C5 C7 . . 118.74(13) ?
    C4 C5 C7 . . 120.25(14) ?
    C1 C6 C5 . . 118.57(14) ?
    C1 C6 H6A . . 120.7 ?
    C5 C6 H6A . . 120.7 ?
    O5 C7 N3 . . 124.41(13) ?
    O5 C7 C5 . . 116.40(12) ?
    N3 C7 C5 . . 119.15(12) ?
    N3 C8 C9 . . 110.96(11) ?
    N3 C8 C13 . . 113.26(12) ?
    C9 C8 C13 . . 111.99(13) ?
    N3 C8 H8A . . 106.7 ?
    C9 C8 H8A . . 106.7 ?
    C13 C8 H8A . . 106.7 ?
    C8 C9 C10 . . 110.91(12) ?
    C8 C9 H9A . . 109.5 ?
    C10 C9 H9A . . 109.5 ?
    C8 C9 H9B . . 109.5 ?
    C10 C9 H9B . . 109.5 ?
    H9A C9 H9B . . 108.0 ?
    C11 C10 C9 . . 110.78(14) ?
    C11 C10 H10A . . 109.5 ?
    C9 C10 H10A . . 109.5 ?
    C11 C10 H10B . . 109.5 ?
    C9 C10 H10B . . 109.5 ?
    H10A C10 H10B . . 108.1 ?
    C12 C11 C10 . . 110.67(14) ?
    C12 C11 H11A . . 109.5 ?
    C10 C11 H11A . . 109.5 ?
    C12 C11 H11B . . 109.5 ?
    C10 C11 H11B . . 109.5 ?
    H11A C11 H11B . . 108.1 ?
    C11 C12 C13 . . 111.33(13) ?
    C11 C12 H12A . . 109.4 ?
    C13 C12 H12A . . 109.4 ?
    C11 C12 H12B . . 109.4 ?
    C13 C12 H12B . . 109.4 ?
    H12A C12 H12B . . 108.0 ?
    C8 C13 C12 . . 110.00(13) ?
    C8 C13 H13A . . 109.7 ?
    C12 C13 H13A . . 109.7 ?
    C8 C13 H13B . . 109.7 ?
    C12 C13 H13B . . 109.7 ?
    H13A C13 H13B . . 108.2 ?
    N3 C14 C19 . . 112.10(12) ?
    N3 C14 C15 . . 111.61(11) ?
    C19 C14 C15 . . 111.05(12) ?
    N3 C14 H14A . . 107.3 ?
    C19 C14 H14A . . 107.3 ?
    C15 C14 H14A . . 107.3 ?
    C16 C15 C14 . . 110.47(12) ?
    C16 C15 H15A . . 109.6 ?
    C14 C15 H15A . . 109.6 ?
    C16 C15 H15B . . 109.6 ?
    C14 C15 H15B . . 109.6 ?
    H15A C15 H15B . . 108.1 ?
    C17 C16 C15 . . 111.74(13) ?
    C17 C16 H16A . . 109.3 ?
    C15 C16 H16A . . 109.3 ?
    C17 C16 H16B . . 109.3 ?
    C15 C16 H16B . . 109.3 ?
    H16A C16 H16B . . 107.9 ?
    C16 C17 C18 . . 110.80(13) ?
    C16 C17 H17A . . 109.5 ?
    C18 C17 H17A . . 109.5 ?
    C16 C17 H17B . . 109.5 ?
    C18 C17 H17B . . 109.5 ?
    H17A C17 H17B . . 108.1 ?
    C17 C18 C19 . . 111.27(12) ?
    C17 C18 H18A . . 109.4 ?
    C19 C18 H18A . . 109.4 ?
    C17 C18 H18C . . 109.4 ?
    C19 C18 H18C . . 109.4 ?
    H18A C18 H18C . . 108.0 ?
    C14 C19 C18 . . 109.64(13) ?
    C14 C19 H19C . . 109.7 ?
    C18 C19 H19C . . 109.7 ?
    C14 C19 H19A . . 109.7 ?
    C18 C19 H19A . . 109.7 ?
    H19C C19 H19A . . 108.2 ?
loop_
    _geom_torsion_atom_site_label_1
    _geom_torsion_atom_site_label_2
    _geom_torsion_atom_site_label_3
    _geom_torsion_atom_site_label_4
    _geom_torsion_site_symmetry_1
    _geom_torsion_site_symmetry_2
    _geom_torsion_site_symmetry_3
    _geom_torsion_site_symmetry_4
    _geom_torsion
    _geom_torsion_publ_flag
    O2 N1 C1 C2 . . . . -1.2(2) ?
    O1 N1 C1 C2 . . . . 177.97(13) ?
    O2 N1 C1 C6 . . . . 178.46(14) ?
    O1 N1 C1 C6 . . . . -2.4(2) ?
    C6 C1 C2 C3 . . . . -0.3(2) ?
    N1 C1 C2 C3 . . . . 179.38(12) ?
    C1 C2 C3 C4 . . . . 2.5(2) ?
    C1 C2 C3 N2 . . . . -175.35(13) ?
    O3 N2 C3 C2 . . . . 4.5(2) ?
    O4 N2 C3 C2 . . . . -175.30(13) ?
    O3 N2 C3 C4 . . . . -173.47(13) ?
    O4 N2 C3 C4 . . . . 6.7(2) ?
    C2 C3 C4 C5 . . . . -1.8(2) ?
    N2 C3 C4 C5 . . . . 176.03(13) ?
    C3 C4 C5 C6 . . . . -1.2(2) ?
    C3 C4 C5 C7 . . . . -171.14(13) ?
    C2 C1 C6 C5 . . . . -2.6(2) ?
    N1 C1 C6 C5 . . . . 177.76(13) ?
    C4 C5 C6 C1 . . . . 3.3(2) ?
    C7 C5 C6 C1 . . . . 173.39(13) ?
    C14 N3 C7 O5 . . . . 168.10(14) ?
    C8 N3 C7 O5 . . . . -12.1(2) ?
    C14 N3 C7 C5 . . . . -14.2(2) ?
    C8 N3 C7 C5 . . . . 165.61(13) ?
    C6 C5 C7 O5 . . . . -57.32(19) ?
    C4 C5 C7 O5 . . . . 112.77(16) ?
    C6 C5 C7 N3 . . . . 124.80(15) ?
    C4 C5 C7 N3 . . . . -65.11(19) ?
    C7 N3 C8 C9 . . . . -60.72(17) ?
    C14 N3 C8 C9 . . . . 119.11(14) ?
    C7 N3 C8 C13 . . . . 66.24(17) ?
    C14 N3 C8 C13 . . . . -113.94(14) ?
    N3 C8 C9 C10 . . . . -177.25(12) ?
    C13 C8 C9 C10 . . . . 55.10(17) ?
    C8 C9 C10 C11 . . . . -56.00(18) ?
    C9 C10 C11 C12 . . . . 57.49(18) ?
    C10 C11 C12 C13 . . . . -57.87(19) ?
    N3 C8 C13 C12 . . . . 178.94(12) ?
    C9 C8 C13 C12 . . . . -54.65(17) ?
    C11 C12 C13 C8 . . . . 55.91(18) ?
    C7 N3 C14 C19 . . . . 113.34(15) ?
    C8 N3 C14 C19 . . . . -66.48(16) ?
    C7 N3 C14 C15 . . . . -121.37(14) ?
    C8 N3 C14 C15 . . . . 58.81(16) ?
    N3 C14 C15 C16 . . . . 177.61(12) ?
    C19 C14 C15 C16 . . . . -56.51(16) ?
    C14 C15 C16 C17 . . . . 54.76(16) ?
    C15 C16 C17 C18 . . . . -54.88(17) ?
    C16 C17 C18 C19 . . . . 56.63(18) ?
    N3 C14 C19 C18 . . . . -176.37(11) ?
    C15 C14 C19 C18 . . . . 58.03(15) ?
    C17 C18 C19 C14 . . . . -58.10(17) ?
loop_
    _geom_hbond_atom_site_label_D
    _geom_hbond_atom_site_label_H
    _geom_hbond_atom_site_label_A
    _geom_hbond_site_symmetry_A
    _geom_hbond_distance_DH
    _geom_hbond_distance_HA
    _geom_hbond_distance_DA
    _geom_hbond_angle_DHA
    _geom_hbond_publ_flag
    C9 H9A O5 . 0.99 2.46 3.050(2) 117.8 ?
    C13 H13B O5 . 0.99 2.40 3.0043(18) 118.5 ?
    C4 H4A O4 2_766 0.95 2.56 3.418(2) 150.8 y
    C16 H16B O3 2_776 0.99 2.58 3.468(2) 148.8 y
_iucr_refine_instructions_details
;
TITL                                    ss-169 in P-1
CELL   1.54184     6.818686   9.787657  14.742347  92.5122  98.8976  99.7036
ZERR         2      0.000719   0.001162   0.001214   0.0081   0.0077   0.0094
LATT  1
SFAC        C       H       N       O
UNIT        38      50       6      10
L.S.      10
FMAP      2
PLAN     20
ACTA 135
TEMP -150
BOND
BOND $H
CONF
HTAB
mpla 6 c1 c2 c3 c4 c5 c6
mpla 3 n1 o1 o2
mpla 6 c1 c2 c3 c4 c5 c6
mpla 3 n2 o3 o4
mpla 3 n1 o1 o2
mpla 6 c8 c9 c10 c11 c12 c13
mpla 6 c14 c15 c16 c17 c18 c19
size 0.51 0.17 0.04
WGHT    0.069500    0.047600
FVAR       8.66258
O1    4    0.234417    0.942424    0.552233    11.00000    0.03030    0.03120 =
         0.03290    0.00342    0.00627    0.01017
O2    4    0.467678    0.980652    0.673119    11.00000    0.04220    0.04027 =
         0.02644   -0.00907    0.00587    0.01087
O3    4    1.035946    0.751648    0.694352    11.00000    0.03323    0.03711 =
         0.02300   -0.00460   -0.00545    0.00577
O4    4    1.087612    0.631336    0.576260    11.00000    0.02613    0.03388 =
         0.03092   -0.00018    0.00284    0.00800
O5    4    0.294401    0.514289    0.340826    11.00000    0.02728    0.03038 =
         0.02224    0.00001    0.00459   -0.00107
N1    3    0.395720    0.924775    0.596197    11.00000    0.02975    0.02513 =
         0.02389    0.00305    0.00754    0.00456
N2    3    0.988325    0.702006    0.614771    11.00000    0.02510    0.02497 =
         0.02361    0.00176    0.00177    0.00100
N3    3    0.543837    0.610986    0.264297    11.00000    0.02312    0.02376 =
         0.01783   -0.00085    0.00224    0.00196
C1    1    0.511477    0.832898    0.553995    11.00000    0.02812    0.02217 =
         0.02081    0.00298    0.00772    0.00322
C2    1    0.695764    0.817314    0.602840    11.00000    0.02807    0.02389 =
         0.01707    0.00057    0.00483    0.00068
AFIX  43
H2A   2    0.747790    0.864649    0.661482    11.00000   -1.20000
AFIX   0
C3    1    0.799676    0.729589    0.561944    11.00000    0.02230    0.02412 =
         0.02036    0.00311    0.00314    0.00085
C4    1    0.731242    0.662919    0.474691    11.00000    0.02482    0.02425 =
         0.01955    0.00060    0.00649    0.00298
AFIX  43
H4A   2    0.808951    0.605140    0.447919    11.00000   -1.20000
AFIX   0
C5    1    0.545987    0.682962    0.427545    11.00000    0.02664    0.02475 =
         0.01579    0.00240    0.00449    0.00089
C6    1    0.432029    0.765622    0.468131    11.00000    0.02406    0.02640 =
         0.01924    0.00509    0.00329    0.00297
AFIX  43
H6A   2    0.302476    0.775854    0.437735    11.00000   -1.20000
AFIX   0
C7    1    0.450851    0.596666    0.338564    11.00000    0.02423    0.02299 =
         0.01940    0.00172    0.00197    0.00553
C8    1    0.480453    0.505394    0.184881    11.00000    0.02715    0.02391 =
         0.01668   -0.00131    0.00346    0.00206
AFIX  13
H8A   2    0.572440    0.531644    0.139394    11.00000   -1.20000
AFIX   0
C9    1    0.511684    0.361436    0.213793    11.00000    0.03436    0.02817 =
         0.02344   -0.00006   -0.00212    0.00871
AFIX  23
H9A   2    0.427049    0.332797    0.260886    11.00000   -1.20000
H9B   2    0.654530    0.365361    0.241515    11.00000   -1.20000
AFIX   0
C10   1    0.456063    0.254206    0.131067    11.00000    0.04406    0.02599 =
         0.02924   -0.00239    0.00443    0.01031
AFIX  23
H10A  2    0.549816    0.277603    0.086787    11.00000   -1.20000
H10B  2    0.470091    0.161048    0.151939    11.00000   -1.20000
AFIX   0
C11   1    0.240322    0.251307    0.083576    11.00000    0.04471    0.02682 =
         0.02487   -0.00442   -0.00092    0.00020
AFIX  23
H11A  2    0.208726    0.183457    0.029274    11.00000   -1.20000
H11B  2    0.145779    0.221105    0.126425    11.00000   -1.20000
AFIX   0
C12   1    0.212594    0.394438    0.053176    11.00000    0.04033    0.03121 =
         0.02135   -0.00335   -0.00503    0.00397
AFIX  23
H12A  2    0.070937    0.390720    0.023695    11.00000   -1.20000
H12B  2    0.300391    0.421584    0.007026    11.00000   -1.20000
AFIX   0
C13   1    0.264801    0.504014    0.135103    11.00000    0.03075    0.02732 =
         0.02131   -0.00212   -0.00173    0.00727
AFIX  23
H13A  2    0.253509    0.596854    0.112952    11.00000   -1.20000
H13B  2    0.168348    0.482480    0.178435    11.00000   -1.20000
AFIX   0
C14   1    0.708898    0.728221    0.257859    11.00000    0.02416    0.02304 =
         0.01687    0.00061    0.00323    0.00265
AFIX  13
H14A  2    0.725177    0.792073    0.314399    11.00000   -1.20000
AFIX   0
C15   1    0.655811    0.812221    0.174482    11.00000    0.02670    0.02501 =
         0.01913    0.00212    0.00272    0.00527
AFIX  23
H15A  2    0.635667    0.751584    0.117065    11.00000   -1.20000
H15B  2    0.528311    0.846078    0.178427    11.00000   -1.20000
AFIX   0
C16   1    0.825308    0.936382    0.171859    11.00000    0.03233    0.02509 =
         0.02453    0.00430    0.00452    0.00274
AFIX  23
H16A  2    0.793230    0.984936    0.115391    11.00000   -1.20000
H16B  2    0.833377    1.002691    0.225545    11.00000   -1.20000
AFIX   0
C17   1    1.029076    0.890854    0.173345    11.00000    0.02885    0.03090 =
         0.02713    0.00380    0.00647   -0.00075
AFIX  23
H17A  2    1.135940    0.973852    0.176367    11.00000   -1.20000
H17B  2    1.026855    0.833955    0.115872    11.00000   -1.20000
AFIX   0
C18   1    1.076951    0.806300    0.256115    11.00000    0.02284    0.03156 =
         0.02697    0.00316    0.00247    0.00231
AFIX  23
H18A  2    1.091564    0.866020    0.313579    11.00000   -1.20000
H18C  2    1.206704    0.774522    0.254187    11.00000   -1.20000
AFIX   0
C19   1    0.910355    0.680018    0.256531    11.00000    0.02351    0.02748 =
         0.02444    0.00343    0.00422    0.00451
AFIX  23
H19C  2    0.900755    0.616976    0.201028    11.00000   -1.20000
H19A  2    0.943210    0.628253    0.311432    11.00000   -1.20000
HKLF      4
REM                                     ss-169 in P-1
REM R1 =  0.0446 for   3144 Fo > 4sig(Fo)  and  0.0539 for all   3811 data
REM    244 parameters refined using      0 restraints
END
WGHT      0.0695      0.0483
REM Highest difference peak  0.304,  deepest hole -0.234,  1-sigma level  0.049
Q1    1   0.5003  0.6550  0.3834  11.00000  0.05    0.30
Q2    1   0.3584  0.5042  0.1598  11.00000  0.05    0.26
Q3    1   0.7997  0.6939  0.2483  11.00000  0.05    0.26
Q4    1   0.9881  0.7433  0.2560  11.00000  0.05    0.24
Q5    1   0.7661  0.6946  0.5204  11.00000  0.05    0.23
Q6    1   0.7340  0.7633  0.5817  11.00000  0.05    0.23
Q7    1   0.4676  0.7957  0.5194  11.00000  0.05    0.23
Q8    1   0.4747  0.6987  0.4525  11.00000  0.05    0.22
Q9    1   0.4772  0.6372  0.2940  11.00000  0.05    0.21
Q10   1   0.2448  0.4474  0.0967  11.00000  0.05    0.21
Q11   1   0.9340  0.9215  0.1785  11.00000  0.05    0.21
Q12   1   0.6834  0.7713  0.2166  11.00000  0.05    0.20
Q13   1   0.7560  0.8684  0.1743  11.00000  0.05    0.20
Q14   1   0.4940  0.4335  0.2005  11.00000  0.05    0.19
Q15   1   0.4813  0.3070  0.1761  11.00000  0.05    0.19
Q16   1   0.5095  0.5630  0.2218  11.00000  0.05    0.18
Q17   1   0.3524  0.2572  0.1103  11.00000  0.05    0.18
Q18   1   0.4846  0.8764  0.5659  11.00000  0.05    0.18
Q19   1   0.6258  0.6808  0.4453  11.00000  0.05    0.18
Q20   1   0.6057  0.8375  0.5660  11.00000  0.05    0.17
;
data_global
_journal_date_recd_electronic     2012-08-04
_journal_date_accepted     2012-09-07
_journal_name_full     'Acta Crystallographica, Section E'
_journal_year     2012
_journal_volume     68
_journal_issue     10
_journal_page_first     o2953
_journal_page_last     o2953
_journal_paper_category     QO
_journal_paper_doi     10.1107/S1600536812038500
_journal_coeditor_code     NK2179
_publ_contact_author_name     'Sohail Saeed'
_publ_contact_author_address
;
Department of Chemistry, Research Complex, Allama Iqbal Open University,
Islamabad 44000, Pakistan
;
_publ_contact_author_email     'sohail262001@yahoo.com'
_publ_contact_author_fax     '0092-5109250081'
_publ_contact_author_phone     '0092-5109250081'
_publ_section_title
;
<i>N</i>,<i>N</i>-Dicyclohexyl-3,5-dinitrobenzamide
;
loop_
    _publ_author_name
    _publ_author_footnote
    _publ_author_address
    'Saeed, Sohail' ?
;
Department of Chemistry, Research Complex, Allama Iqbal Open University,
Islamabad 44000, Pakistan
;
    'Rashid, Naghmana' .
;
Department of Chemistry, Research Complex, Allama Iqbal Open University,
Islamabad 44000, Pakistan
;
    'Butcher, Ray J.' .
;
Department of Chemistry
Howard University
525 College Street NW
Washington DC 20059
USA
;
    '\"Ozt\"urk Yildirim, Sema' .
;
Department of Chemistry
Howard University
525 College Street NW
Washington DC 20059
USA
Department of Physics, Faculty of Sciences, Erciyes University, 38039 Kayseri,
Turkey
;
    'Hussain, Rizwan' .
;
National Engineering & Scientific Commission, PO Box 2801, Islamabad, Pakistan
;
