# Supplementary material for: N,N-Dicyclo­hexyl-3,5-dinitro­benzamide
Source: Acta Crystallogr Sect E Struct Rep Online. 2012 Sep 19;68(Pt 10):o2953. doi: 10.1107/S1600536812038500 (PMC3470324; doi:10.1107/S1600536812038500)
Supplement: Supplementary file 2 [file e-68-o2953-Isup2.hkl]

# 
# h,k,l, Fc-squared, Fo-squared, sigma(Fo-squared) and status flag 
# 
data_I
_shelx_title '                                    ss-169 in P-1' 
_shelx_refln_list_code          4 
_shelx_F_calc_maximum       98.91 
_exptl_crystal_F_000       400.00 
_reflns_d_resolution_high  0.7967 
 
loop_ 
 _symmetry_equiv_pos_as_xyz 
 'x, y, z' 
 '-x, -y, -z' 
 
_cell_length_a     6.8187 
_cell_length_b     9.7877 
_cell_length_c    14.7423 
_cell_angle_alpha  92.512 
_cell_angle_beta   98.898 
_cell_angle_gamma  99.704 
 
_shelx_F_squared_multiplier     1.000 
 
loop_ 
 _refln_index_h 
 _refln_index_k 
 _refln_index_l 
 _refln_F_squared_calc 
 _refln_F_squared_meas 
 _refln_F_squared_sigma 
 _refln_observed_status 
   1   0   0     1999.61     1738.83     22.43 o 
   2   0   0      877.78      779.77     21.46 o 
   3   0   0      259.45      268.68     16.17 o 
   4   0   0     1975.90     2197.13     44.18 o 
   5   0   0      162.83      163.50     13.40 o 
   6   0   0       24.42       20.22      2.50 o 
   7   0   0        0.13        1.12      0.80 o 
   8   0   0       21.79       22.44      2.65 o 
  -8   1   0        2.63        4.54      1.29 o 
  -7   1   0        0.80        1.13      0.92 o 
  -6   1   0       17.72       17.10      2.35 o 
  -5   1   0      195.95      180.90     21.77 o 
  -4   1   0      371.50      386.38     22.84 o 
  -3   1   0      968.65     1069.57     22.20 o 
  -2   1   0      360.72      388.51     14.89 o 
  -1   1   0     4446.23     4174.51     67.00 o 
   0   1   0      803.74      796.46     10.20 o 
   1   1   0     1562.29     1573.24     26.23 o 
   2   1   0      226.11      212.72     12.50 o 
   3   1   0      819.67      938.14     26.00 o 
   4   1   0        0.69        1.71      5.21 o 
   5   1   0      312.10      356.08     19.72 o 
   6   1   0      145.44      135.02      6.63 o 
   7   1   0       60.82       62.62      5.71 o 
   8   1   0       24.03       24.08      2.49 o 
  -8   2   0        5.94        6.97      1.56 o 
  -7   2   0       12.83       10.72      2.65 o 
  -6   2   0       31.80       35.08      3.44 o 
  -5   2   0      293.71      285.22     27.84 o 
  -4   2   0       46.71       45.65      7.69 o 
  -3   2   0      598.42      646.34     34.51 o 
  -2   2   0      796.04      858.76     35.47 o 
  -1   2   0     2232.03     2011.31     20.94 o 
   0   2   0     1679.54     1579.81     28.83 o 
   1   2   0       32.70       27.71      2.14 o 
   2   2   0      276.09      298.17     16.82 o 
   3   2   0      182.01      176.96     13.10 o 
   4   2   0       50.11       71.16     10.85 o 
   5   2   0      152.65      172.23     20.63 o 
   6   2   0       41.69       34.48      5.21 o 
   7   2   0        4.44        4.46      1.19 o 
  -8   3   0        9.41        9.96      1.47 o 
  -7   3   0        6.84        4.46      1.23 o 
  -6   3   0       12.60       10.05      1.97 o 
  -5   3   0        0.53       -0.58      1.98 o 
  -4   3   0        0.00       -0.42      1.06 o 
  -3   3   0      303.89      319.06     19.76 o 
  -2   3   0     1444.22     1394.30     36.02 o 
  -1   3   0      515.18      545.91     18.90 o 
   0   3   0      381.74      364.29     17.25 o 
   1   3   0     1651.30     1642.10     40.04 o 
   2   3   0        8.36        6.77      3.09 o 
   3   3   0      593.13      691.14     33.09 o 
   4   3   0       16.07        9.75      4.29 o 
   5   3   0      170.73      170.42     10.17 o 
   6   3   0       62.23       57.53      6.54 o 
   7   3   0        4.22        3.72      0.94 o 
  -8   4   0        0.89        1.76      1.14 o 
  -7   4   0       72.37       73.24      4.66 o 
  -6   4   0       11.34        5.72      1.77 o 
  -5   4   0       64.87       63.68      5.53 o 
  -4   4   0      302.13      259.41     24.81 o 
  -3   4   0      199.13      234.02     18.66 o 
  -2   4   0        0.65        0.04      0.60 o 
  -1   4   0      138.49      137.50     11.31 o 
   0   4   0      476.66      496.83     23.76 o 
   1   4   0       26.78       24.61      6.02 o 
   2   4   0      989.30     1091.06     30.10 o 
   3   4   0        1.24        3.89      2.03 o 
   4   4   0       76.75       60.15     15.18 o 
   5   4   0       18.67       10.47      2.90 o 
   6   4   0       30.64       26.30      4.32 o 
   7   4   0        9.69       11.76      1.76 o 
  -8   5   0       43.73       49.02      4.17 o 
  -7   5   0       45.12       36.49      3.44 o 
  -6   5   0        4.77        5.57      1.46 o 
  -5   5   0      294.71      263.44     11.50 o 
  -4   5   0       70.09       60.54     11.65 o 
  -3   5   0      359.19      363.05     14.93 o 
  -2   5   0      855.51      870.15     24.02 o 
  -1   5   0      601.20      565.37     26.56 o 
   0   5   0        0.03        1.19      1.50 o 
   1   5   0       20.59       22.14      6.38 o 
   2   5   0       39.14       40.29      9.28 o 
   3   5   0       67.66       76.64     13.44 o 
   4   5   0       45.79       34.66      5.40 o 
   5   5   0        8.07        4.38      2.19 o 
   6   5   0       16.21       12.20      2.76 o 
  -7   6   0        1.01        1.60      0.85 o 
  -6   6   0       33.23       31.37      3.40 o 
  -5   6   0     1319.17     1316.15     32.05 o 
  -4   6   0       35.00       36.57      4.31 o 
  -3   6   0      103.18       93.70     13.49 o 
  -2   6   0        4.91        5.38      2.02 o 
  -1   6   0      229.90      258.32     19.99 o 
   0   6   0        1.92        3.78      2.78 o 
   1   6   0       13.16       12.18      5.06 o 
   2   6   0       52.13       48.20     10.61 o 
   3   6   0      117.49      109.74      8.15 o 
   4   6   0        1.20       -0.52      1.52 o 
   5   6   0      159.95      152.71      9.64 o 
   6   6   0        7.19        6.52      1.81 o 
  -7   7   0       30.49       31.06      2.67 o 
  -6   7   0       57.78       52.89      4.21 o 
  -5   7   0       18.49       19.03      3.95 o 
  -4   7   0      155.15      156.74     18.71 o 
  -3   7   0      243.46      264.59      9.42 o 
  -2   7   0       54.52       47.85      6.58 o 
  -1   7   0        1.91        7.90      3.81 o 
   0   7   0      418.11      426.13     29.80 o 
   1   7   0       36.20       43.86      3.75 o 
   2   7   0       69.34       74.87      7.02 o 
   3   7   0      149.59      135.80     10.69 o 
   4   7   0       26.65       21.85      3.96 o 
   5   7   0       25.68       28.05      2.69 o 
  -7   8   0       23.98       23.84      2.61 o 
  -6   8   0        1.41        1.20      0.66 o 
  -5   8   0        8.45        8.25      1.60 o 
  -4   8   0      168.34      173.61      8.64 o 
  -3   8   0       42.13       34.75      3.95 o 
  -2   8   0       47.23       56.49      5.89 o 
  -1   8   0       19.59       24.11      3.64 o 
   0   8   0       97.75       95.92      5.60 o 
   1   8   0      178.59      197.58     14.12 o 
   2   8   0       39.57       39.86      4.60 o 
   3   8   0       28.92       24.87      4.37 o 
   4   8   0       67.44       70.78      6.43 o 
   5   8   0       16.02       18.21      1.70 o 
  -6   9   0        0.13        0.14      0.55 o 
  -5   9   0        1.85        0.65      0.58 o 
  -4   9   0      233.43      229.41      9.15 o 
  -3   9   0        3.29        2.30      1.19 o 
  -2   9   0       38.65       32.75      5.96 o 
  -1   9   0        9.15        4.87      2.23 o 
   0   9   0      441.77      420.41     21.31 o 
   1   9   0      115.41      110.38     10.66 o 
   2   9   0       46.05       45.17      4.26 o 
   3   9   0       69.84       62.95      6.18 o 
   4   9   0        2.42        1.68      0.65 o 
  -5  10   0        0.48        1.32      0.75 o 
  -4  10   0       29.42       31.74      2.96 o 
  -3  10   0       49.12       50.08      6.90 o 
  -2  10   0       54.40       48.61      7.14 o 
  -1  10   0        6.60        5.92      2.63 o 
   0  10   0       21.92       21.06      2.84 o 
   1  10   0        0.87        0.34      0.90 o 
   2  10   0        6.38        7.20      2.04 o 
   3  10   0        2.59        2.57      0.69 o 
  -4  11   0       22.82       24.35      3.32 o 
  -3  11   0       34.74       36.27      5.02 o 
  -2  11   0        7.52        6.25      2.20 o 
  -1  11   0        2.67        3.61      1.82 o 
   0  11   0        0.17        1.04      0.84 o 
   1  11   0       28.85       29.04      2.39 o 
   2  11   0        0.08       -0.45      0.45 o 
  -2  12   0       79.34       93.57      6.18 o 
  -1  12   0        5.50        6.26      1.73 o 
   0 -12   1       17.98       19.90      2.50 o 
   1 -12   1      100.18      120.61      7.02 o 
   2 -12   1       32.55       36.42      3.82 o 
  -2 -11   1       20.94       17.84      2.20 o 
  -1 -11   1        1.99        2.82      0.89 o 
   0 -11   1       76.35       82.96      7.59 o 
   1 -11   1        3.21        3.16      1.73 o 
   2 -11   1       33.84       32.04      4.94 o 
   3 -11   1       19.02       20.23      3.53 o 
   4 -11   1        0.25        0.19      0.83 o 
  -3 -10   1        1.11       -0.95      1.04 o 
  -2 -10   1       12.13       10.97      1.73 o 
  -1 -10   1       43.65       41.26      3.88 o 
   0 -10   1        4.94        5.43      2.41 o 
   1 -10   1       77.87       71.74      8.62 o 
   2 -10   1      181.21      165.68     12.97 o 
   3 -10   1        0.81       -1.34      1.37 o 
   4 -10   1       16.37       17.87      2.28 o 
   5 -10   1       37.02       44.87      3.89 o 
  -4  -9   1        3.59        4.91      1.49 o 
  -3  -9   1       29.24       30.73      4.34 o 
  -2  -9   1       83.26       89.00      7.21 o 
  -1  -9   1        0.06        0.13      1.20 o 
   0  -9   1      171.38      181.29     15.50 o 
   1  -9   1       33.01       38.52      6.61 o 
   2  -9   1      134.99      128.50     13.65 o 
   3  -9   1       10.39        8.88      1.90 o 
   4  -9   1       18.18       22.06      2.91 o 
   5  -9   1       31.46       34.53      2.88 o 
   6  -9   1       32.90       41.85      3.83 o 
  -5  -8   1        6.02        5.77      1.07 o 
  -4  -8   1       49.43       46.62      5.39 o 
  -3  -8   1        0.14        0.27      1.09 o 
  -2  -8   1       27.73       29.07      3.66 o 
  -1  -8   1       62.66       63.17      8.09 o 
   0  -8   1      230.40      232.46     12.76 o 
   1  -8   1      114.07      129.92      6.69 o 
   2  -8   1        0.52       -0.82      0.82 o 
   3  -8   1        5.19        6.12      2.47 o 
   4  -8   1      384.81      410.59     15.13 o 
   5  -8   1       60.88       55.08      4.26 o 
   6  -8   1        5.89        6.43      1.37 o 
   7  -8   1        0.76        0.78      0.51 o 
  -6  -7   1       11.42       10.10      1.06 o 
  -5  -7   1       25.04       24.45      3.64 o 
  -4  -7   1       49.37       34.39      5.10 o 
  -3  -7   1      150.02      141.14     10.88 o 
  -2  -7   1        2.14        4.06      1.40 o 
  -1  -7   1       19.15       22.39      2.72 o 
   0  -7   1        3.25       -0.80      1.72 o 
   1  -7   1      308.52      341.93     24.52 o 
   2  -7   1        4.40        6.16      3.63 o 
   3  -7   1       83.78       92.30      5.65 o 
   4  -7   1       71.58       71.99      7.59 o 
   5  -7   1       25.76       24.02      3.04 o 
   6  -7   1       50.01       48.12      4.02 o 
   7  -7   1       32.94       35.56      2.88 o 
  -6  -6   1       62.74       67.31      3.87 o 
  -5  -6   1       15.62       12.78      2.97 o 
  -4  -6   1       82.73       83.80      8.14 o 
  -3  -6   1       62.36       54.62      5.84 o 
  -2  -6   1       44.03       49.21     10.73 o 
  -1  -6   1       80.69       68.23     11.74 o 
   0  -6   1        3.47        7.85      3.81 o 
   1  -6   1       18.16       22.83      5.85 o 
   2  -6   1       55.68       54.25      9.82 o 
   3  -6   1      232.61      220.27     21.22 o 
   4  -6   1      318.15      342.65     13.83 o 
   5  -6   1       76.62       74.70      5.39 o 
   6  -6   1        0.43        0.06      0.71 o 
   7  -6   1        1.48        0.72      0.60 o 
  -7  -5   1       57.43       71.10      3.82 o 
  -6  -5   1        2.05        0.48      1.76 o 
  -5  -5   1        2.30        1.94      1.25 o 
  -4  -5   1       48.01       34.22      5.36 o 
  -3  -5   1      152.90      139.38     18.44 o 
  -2  -5   1      457.34      484.53     31.60 o 
  -1  -5   1       91.97       87.26     12.31 o 
   0  -5   1      191.92      205.08     17.01 o 
   1  -5   1     1657.27     1737.29     44.93 o 
   2  -5   1      524.47      594.48     16.59 o 
   3  -5   1       10.99       10.98      2.60 o 
   4  -5   1       31.74       24.03      7.46 o 
   5  -5   1     1093.95     1062.09     17.72 o 
   6  -5   1       86.39       84.04      4.50 o 
   7  -5   1       11.66       10.11      1.81 o 
   8  -5   1       12.50       13.96      2.20 o 
  -7  -4   1        4.55        7.08      1.35 o 
  -6  -4   1      177.69      157.30      6.86 o 
  -5  -4   1        0.73        1.98      1.82 o 
  -4  -4   1       15.93       15.13      2.68 o 
  -3  -4   1        1.41        2.79      2.43 o 
  -2  -4   1       55.31       61.54      9.91 o 
  -1  -4   1       83.14       82.03     10.36 o 
   0  -4   1      528.69      525.26     23.90 o 
   1  -4   1     1124.04     1189.19     20.65 o 
   2  -4   1      338.99      367.79     15.27 o 
   3  -4   1       15.02       14.51      3.53 o 
   4  -4   1       17.47       12.59      5.71 o 
   5  -4   1      117.98      121.23      5.86 o 
   6  -4   1        6.38        5.74      1.55 o 
   7  -4   1       20.39       16.58      2.24 o 
   8  -4   1       87.24      114.80      6.59 o 
  -7  -3   1       29.29       23.53      2.25 o 
  -6  -3   1       52.81       44.12      5.66 o 
  -5  -3   1      554.09      489.54     17.80 o 
  -4  -3   1      255.83      291.58     24.45 o 
  -3  -3   1        2.62        4.80      2.89 o 
  -2  -3   1     1415.90     1420.11     43.27 o 
  -1  -3   1     6288.89     6138.72     79.82 o 
   0  -3   1     2763.96     2771.40     46.13 o 
   1  -3   1     1620.55     1732.01     44.93 o 
   2  -3   1      238.47      212.65      7.50 o 
   3  -3   1       60.29       61.85      6.47 o 
   4  -3   1      313.20      273.58     25.12 o 
   5  -3   1       17.96       20.75      2.38 o 
   6  -3   1       64.30       51.38      4.16 o 
   7  -3   1       18.43       13.01      2.85 o 
   8  -3   1       25.62       24.71      2.11 o 
  -8  -2   1       14.43       15.15      1.79 o 
  -7  -2   1      104.55      106.27      8.15 o 
  -6  -2   1       68.33       61.37      6.67 o 
  -5  -2   1        6.92        8.98      4.75 o 
  -4  -2   1     1454.06     1674.45     54.86 o 
  -3  -2   1       63.21       95.26      7.64 o 
  -2  -2   1      245.04      245.46     15.68 o 
  -1  -2   1      559.02      526.93     19.70 o 
   0  -2   1      540.24      490.26     14.72 o 
   1  -2   1      449.04      519.09     16.89 o 
   2  -2   1        0.45        1.80      0.74 o 
   3  -2   1       65.24       91.09      5.61 o 
   4  -2   1      742.68      710.51     23.61 o 
   5  -2   1        4.23        2.59      0.90 o 
   6  -2   1        7.42        5.17      1.37 o 
   7  -2   1       32.62       30.00      4.17 o 
   8  -2   1       25.43       26.10      2.15 o 
  -8  -1   1        2.18        2.76      0.90 o 
  -7  -1   1       37.11       38.35      4.63 o 
  -6  -1   1       47.51       46.82      3.93 o 
  -5  -1   1        9.01        2.05      1.64 o 
  -4  -1   1      338.20      355.00     17.31 o 
  -3  -1   1       85.63       92.37     10.27 o 
  -2  -1   1     1297.17     1180.21     30.45 o 
  -1  -1   1      199.99      182.91      9.50 o 
   0  -1   1      513.57      524.57      9.38 o 
   1  -1   1     5659.82     5458.07     24.67 o 
   2  -1   1        1.70        2.32      0.93 o 
   3  -1   1       24.54       15.93      2.38 o 
   4  -1   1      116.44      117.62      9.88 o 
   5  -1   1       54.72       57.82      4.87 o 
   6  -1   1       59.37       46.20      3.94 o 
   7  -1   1        0.03       -0.50      0.87 o 
   8  -1   1        0.08       -0.04      0.49 o 
  -8   0   1       31.62       34.86      3.46 o 
  -7   0   1       16.16       19.65      3.48 o 
  -6   0   1       31.49       29.15      4.23 o 
  -5   0   1       58.08       54.60      7.73 o 
  -4   0   1       20.32       25.03      5.91 o 
  -3   0   1      816.48      835.99     29.47 o 
  -2   0   1      233.01      223.32     12.48 o 
  -1   0   1      214.74      223.33      9.32 o 
   0   0   1     5184.30     5274.82    135.11 o 
   1   0   1      443.13      382.84      8.51 o 
   2   0   1      407.36      413.18     33.89 o 
   3   0   1      296.28      330.69     14.24 o 
   4   0   1      123.73      147.64     11.58 o 
   5   0   1        0.31        1.65      8.56 o 
   6   0   1       45.07       39.62      3.63 o 
   7   0   1       15.94       17.49      3.16 o 
   8   0   1        0.00       -0.09      0.51 o 
  -8   1   1      169.71      200.26      8.69 o 
  -7   1   1        1.37        2.19      1.30 o 
  -6   1   1        7.13        7.05      2.35 o 
  -5   1   1      130.28      117.60     17.53 o 
  -4   1   1      185.41      176.06     10.94 o 
  -3   1   1     1995.03     2277.92     49.41 o 
  -2   1   1      353.22      411.16     17.21 o 
  -1   1   1      153.24      128.88      6.55 o 
   0   1   1       75.78       81.93      3.36 o 
   1   1   1     1656.19     1727.25     35.76 o 
   2   1   1      371.99      385.48     29.34 o 
   3   1   1      301.73      338.98     13.65 o 
   4   1   1      662.31      673.77     25.13 o 
   5   1   1      193.99      218.32     23.30 o 
   6   1   1       61.96       58.33      4.42 o 
   7   1   1      115.33      122.68      7.76 o 
  -8   2   1       25.89       30.07      3.35 o 
  -7   2   1       13.24       11.83      1.96 o 
  -6   2   1       64.12       57.08      4.33 o 
  -5   2   1       68.81       60.07     12.71 o 
  -4   2   1      226.10      283.14     20.99 o 
  -3   2   1       57.12       63.38      8.61 o 
  -2   2   1      117.92      114.40      7.00 o 
  -1   2   1     5401.37     5064.78     58.53 o 
   0   2   1      311.23      299.92     13.35 o 
   1   2   1      992.90      970.42     14.81 o 
   2   2   1     1070.91     1120.02     21.06 o 
   3   2   1      363.17      385.86     17.99 o 
   4   2   1       65.97       65.01     12.12 o 
   5   2   1       17.13       18.11      5.68 o 
   6   2   1      147.85      139.12     10.33 o 
   7   2   1        1.84        1.56      0.80 o 
  -8   3   1       26.47       27.58      3.21 o 
  -7   3   1        0.62        1.08      0.68 o 
  -6   3   1      836.41      764.06     16.02 o 
  -5   3   1      129.58      117.48     13.85 o 
  -4   3   1       22.25       23.20      6.79 o 
  -3   3   1      289.97      323.67     21.21 o 
  -2   3   1      270.00      306.71     11.52 o 
  -1   3   1      130.50      131.95      9.82 o 
   0   3   1       79.50       80.15      8.40 o 
   1   3   1      388.05      379.33     20.78 o 
   2   3   1       60.85       57.34      6.22 o 
   3   3   1       89.43       95.28      8.93 o 
   4   3   1      217.87      223.34     16.02 o 
   5   3   1      338.84      315.59     15.87 o 
   6   3   1       19.07       13.67      3.29 o 
   7   3   1       44.22       42.86      5.66 o 
  -8   4   1        6.36        7.97      1.78 o 
  -7   4   1       35.49       40.37      4.17 o 
  -6   4   1       96.23       88.48      5.57 o 
  -5   4   1      207.26      189.35      9.99 o 
  -4   4   1      149.97      183.03     18.80 o 
  -3   4   1      240.84      230.31     19.64 o 
  -2   4   1      232.24      237.78     11.33 o 
  -1   4   1      538.28      492.00     22.33 o 
   0   4   1      223.24      217.98     16.12 o 
   1   4   1       50.39       49.47      8.46 o 
   2   4   1       60.34       57.46     10.11 o 
   3   4   1       16.56       18.15      6.20 o 
   4   4   1        0.04       -1.40      2.87 o 
   5   4   1       89.89       67.55      7.12 o 
   6   4   1        1.12        0.01      1.26 o 
   7   4   1       31.72       32.67      4.84 o 
  -8   5   1       13.32       12.30      2.16 o 
  -7   5   1       11.33        7.22      1.49 o 
  -6   5   1        9.13       10.37      1.95 o 
  -5   5   1      130.04      121.64      7.88 o 
  -4   5   1      103.71      121.92     16.22 o 
  -3   5   1        2.43        4.75      2.12 o 
  -2   5   1     1259.21     1262.27     37.05 o 
  -1   5   1      309.59      321.62     20.64 o 
   0   5   1       21.58       24.43      6.08 o 
   1   5   1      269.04      273.32     22.23 o 
   2   5   1      246.71      253.24     23.14 o 
   3   5   1        9.75        8.68      2.29 o 
   4   5   1       21.05       14.15      3.58 o 
   5   5   1       26.51       22.03      2.81 o 
   6   5   1       57.20       56.62      5.72 o 
  -7   6   1        0.04       -0.68      0.70 o 
  -6   6   1       11.00        9.96      1.95 o 
  -5   6   1      678.16      662.78     22.51 o 
  -4   6   1       93.10       93.12      5.18 o 
  -3   6   1        0.10       -2.95      2.95 o 
  -2   6   1       68.83       66.38      7.30 o 
  -1   6   1      822.42      810.48     36.16 o 
   0   6   1      180.22      187.27     18.83 o 
   1   6   1      246.22      259.96     23.72 o 
   2   6   1        0.01       -0.42      1.11 o 
   3   6   1        0.03        3.11      3.67 o 
   4   6   1      140.54      136.30     10.22 o 
   5   6   1       67.12       60.02      5.07 o 
   6   6   1       11.20        9.93      1.31 o 
  -7   7   1       37.08       37.74      2.91 o 
  -6   7   1        0.16       -0.56      0.83 o 
  -5   7   1      211.53      205.46     12.51 o 
  -4   7   1      223.53      226.68      9.80 o 
  -3   7   1       78.72       83.41      5.21 o 
  -2   7   1       16.19       14.69      4.84 o 
  -1   7   1       11.89        4.26      2.85 o 
   0   7   1      100.93       92.46     14.08 o 
   1   7   1      307.85      353.96     17.78 o 
   2   7   1      272.36      276.65     14.30 o 
   3   7   1       34.37       23.01      4.45 o 
   4   7   1       29.04       31.45      4.81 o 
   5   7   1       48.93       56.36      3.74 o 
  -7   8   1        0.10       -0.73      0.73 o 
  -6   8   1       14.71       12.05      1.78 o 
  -5   8   1        5.44        7.34      1.75 o 
  -4   8   1        4.21        3.71      1.44 o 
  -3   8   1      176.18      177.27     20.82 o 
  -2   8   1       26.35       37.46      7.59 o 
  -1   8   1       12.13       11.74      2.44 o 
   0   8   1       42.35       43.42      3.81 o 
   1   8   1      379.54      393.20     12.67 o 
   3   8   1       27.78       26.07      4.49 o 
   4   8   1      100.23      109.54      7.69 o 
   5   8   1        2.16        2.38      0.67 o 
  -6   9   1        1.72        1.29      0.48 o 
  -5   9   1       49.58       53.40      3.07 o 
  -4   9   1        2.97        4.32      1.35 o 
  -3   9   1      174.67      164.40     13.39 o 
  -2   9   1       64.65       59.37      8.11 o 
  -1   9   1       25.66       22.68      5.24 o 
   0   9   1       84.04       83.17      9.51 o 
   1   9   1        1.83        2.99      1.83 o 
   2   9   1       52.35       50.59      6.30 o 
   3   9   1       12.71       12.99      2.82 o 
   4   9   1        1.08        0.39      0.38 o 
  -5  10   1       31.31       36.61      4.09 o 
  -4  10   1        5.55        4.17      2.02 o 
  -3  10   1       14.68       10.57      3.29 o 
  -2  10   1        3.41        4.00      2.05 o 
  -1  10   1       35.17       34.10      5.96 o 
   0  10   1        7.97        7.67      1.87 o 
   1  10   1        7.29        5.79      2.22 o 
   2  10   1        7.58        5.95      2.15 o 
   3  10   1        0.68        0.98      0.64 o 
  -4  11   1       37.90       40.59      4.45 o 
  -3  11   1        1.64        2.95      1.66 o 
  -2  11   1      167.90      171.76     11.48 o 
  -1  11   1      114.88      125.11      9.63 o 
   0  11   1       53.87       53.99      3.61 o 
   1  11   1        9.75       10.84      1.42 o 
   2  11   1        0.46       -0.44      0.47 o 
  -3  12   1      103.30      113.82      5.95 o 
  -2  12   1       68.15       79.69      5.63 o 
  -1  12   1       43.83       45.73      4.17 o 
   0 -12   2        8.68        8.73      1.77 o 
   1 -12   2        1.87        2.57      1.04 o 
   2 -12   2       13.29       15.05      2.39 o 
  -1 -11   2       13.38       11.44      2.53 o 
   0 -11   2        3.60        4.13      1.91 o 
   1 -11   2       50.70       54.48      6.44 o 
   2 -11   2        5.72        9.05      2.63 o 
   3 -11   2       79.06       86.11      7.08 o 
   4 -11   2       45.22       27.11      2.89 o 
  -3 -10   2        0.35       -0.36      0.83 o 
  -2 -10   2       10.26        7.94      2.07 o 
  -1 -10   2       15.09       15.23      2.38 o 
   0 -10   2        0.09        1.85      1.77 o 
   1 -10   2       52.32       47.17      6.90 o 
   2 -10   2       48.46       41.26      6.36 o 
   3 -10   2        0.33       -1.29      1.29 o 
   4 -10   2        0.18        0.11      0.95 o 
   5 -10   2       51.95       62.20      4.68 o 
  -4  -9   2        6.56        8.20      1.89 o 
  -3  -9   2      118.13      109.83      8.17 o 
  -2  -9   2       16.53       14.31      2.39 o 
  -1  -9   2      155.48      145.00      8.87 o 
   0  -9   2       57.54       48.57      7.33 o 
   1  -9   2      125.28      123.58     11.73 o 
   2  -9   2       24.65       30.42      3.70 o 
   3  -9   2       15.99       25.47      3.26 o 
   4  -9   2        0.00        0.17      1.00 o 
   5  -9   2        1.66        1.01      0.87 o 
   6  -9   2       49.95       52.72      4.35 o 
  -5  -8   2       62.16       66.01      6.50 o 
  -4  -8   2       17.79       21.24      3.73 o 
  -3  -8   2        7.01        7.48      2.61 o 
  -2  -8   2        1.77       -0.28      1.15 o 
  -1  -8   2      353.89      357.23     12.46 o 
   0  -8   2      153.51      170.62     11.03 o 
   1  -8   2       20.86       19.87      3.12 o 
   2  -8   2       36.62       32.46      3.64 o 
   3  -8   2       13.85       12.74      2.36 o 
   4  -8   2      959.08     1008.82     28.05 o 
   5  -8   2        0.31       -0.97      0.97 o 
   6  -8   2       17.37       13.59      1.87 o 
   7  -8   2       64.30       78.06      4.52 o 
  -6  -7   2      106.56      120.01     15.21 o 
  -5  -7   2       64.20       72.48      6.18 o 
  -4  -7   2        0.07       -0.76      1.02 o 
  -3  -7   2       31.58       31.28      6.42 o 
  -2  -7   2      165.34      178.80     12.37 o 
  -1  -7   2       93.48       98.18      8.05 o 
   0  -7   2      153.74      158.91     18.08 o 
   1  -7   2      316.98      369.25     24.62 o 
   2  -7   2        0.66       -2.95      2.95 o 
   3  -7   2       83.40       82.43      5.40 o 
   4  -7   2       46.60       43.81      3.94 o 
   5  -7   2       95.19       90.28      6.66 o 
   6  -7   2        8.84       10.86      1.94 o 
   7  -7   2       61.40       71.25      5.59 o 
  -6  -6   2        8.59        9.73      1.48 o 
  -5  -6   2       59.48       56.17      6.19 o 
  -4  -6   2       15.02        7.85      2.52 o 
  -3  -6   2       98.84      111.10      9.36 o 
  -2  -6   2      261.32      266.27     25.04 o 
  -1  -6   2       20.54       17.72      5.97 o 
   0  -6   2      202.13      208.34     19.08 o 
   1  -6   2      210.72      232.94     18.19 o 
   2  -6   2      107.03       97.32     13.42 o 
   3  -6   2        6.48        9.53      4.35 o 
   4  -6   2      735.02      747.39     20.72 o 
   5  -6   2       14.82       10.80      2.15 o 
   6  -6   2      118.92      107.33      6.24 o 
   7  -6   2       42.39       41.48      4.84 o 
  -7  -5   2        0.65        1.32      0.76 o 
  -6  -5   2        0.81        0.30      0.87 o 
  -5  -5   2      153.77      122.45      9.44 o 
  -4  -5   2       13.28       12.56      3.31 o 
  -3  -5   2       13.79        3.61      4.79 o 
  -2  -5   2       16.89       16.72      4.15 o 
  -1  -5   2      177.62      196.72     18.09 o 
   0  -5   2       35.10       34.81      7.08 o 
   1  -5   2       22.43       28.09      5.58 o 
   2  -5   2      245.53      250.99     13.10 o 
   3  -5   2      640.22      613.59     23.57 o 
   4  -5   2        8.53        6.65      4.08 o 
   5  -5   2      148.47      134.98      5.67 o 
   6  -5   2        0.14        0.39      0.91 o 
   7  -5   2       16.24       15.34      3.14 o 
   8  -5   2       13.38       14.29      1.40 o 
  -7  -4   2        9.83        9.36      1.97 o 
  -6  -4   2        4.72        3.57      1.25 o 
  -5  -4   2        6.21        4.87      2.10 o 
  -4  -4   2       46.73       37.95      4.49 o 
  -3  -4   2       18.14       20.46      6.49 o 
  -2  -4   2      204.39      234.32     19.99 o 
  -1  -4   2      292.38      295.71     20.03 o 
   0  -4   2     1033.63     1006.19     32.52 o 
   1  -4   2     1492.43     1576.96     24.33 o 
   2  -4   2        0.17        1.26      0.74 o 
   3  -4   2       19.13       20.49      6.22 o 
   4  -4   2        2.94        2.44      2.65 o 
   5  -4   2      240.16      243.09      8.30 o 
   6  -4   2       39.49       33.33      3.35 o 
   7  -4   2        0.00       -0.26      0.59 o 
   8  -4   2        3.08        1.14      1.18 o 
  -7  -3   2        0.29        0.37      0.49 o 
  -6  -3   2        2.21        1.55      0.86 o 
  -5  -3   2       38.86       33.71      4.78 o 
  -4  -3   2       77.20       81.69     13.04 o 
  -3  -3   2      690.55      760.80     36.00 o 
  -2  -3   2      200.77      219.82     17.09 o 
  -1  -3   2     3451.54     3572.40     60.33 o 
   0  -3   2      106.08      106.01      9.33 o 
   1  -3   2        0.62        0.75      0.59 o 
   2  -3   2      361.90      379.07     14.85 o 
   3  -3   2      264.18      274.28     21.94 o 
   4  -3   2        1.17        2.71      2.73 o 
   5  -3   2        6.54        6.96      1.46 o 
   6  -3   2        9.58        8.37      1.76 o 
   7  -3   2        0.57       -0.36      1.13 o 
   8  -3   2       18.01       20.36      2.32 o 
  -8  -2   2        4.64        3.66      1.06 o 
  -7  -2   2       40.88       40.65      4.60 o 
  -6  -2   2        1.52       -0.64      0.99 o 
  -5  -2   2       37.40       25.42      3.96 o 
  -4  -2   2     1006.09     1072.96     46.15 o 
  -3  -2   2       12.31       16.84      5.28 o 
  -2  -2   2      920.17      920.42     31.81 o 
  -1  -2   2     9782.48    10033.89     87.01 o 
   0  -2   2     5099.07     5119.78     52.05 o 
   1  -2   2     2582.53     2776.10     21.23 o 
   2  -2   2      496.69      502.13     15.60 o 
   3  -2   2     2858.26     3130.40    148.66 o 
   4  -2   2        0.25        1.00      3.20 o 
   5  -2   2        0.02        1.25      1.25 o 
   6  -2   2      208.37      186.25     10.76 o 
   7  -2   2        7.87        3.58      1.31 o 
   8  -2   2        5.59        3.60      1.02 o 
  -8  -1   2        4.75        5.83      1.41 o 
  -7  -1   2        0.01        0.23      0.68 o 
  -6  -1   2      219.56      203.19     11.03 o 
  -5  -1   2      117.21      156.00     26.48 o 
  -4  -1   2       48.68       51.65      9.46 o 
  -3  -1   2      175.19      175.63     14.99 o 
  -2  -1   2     1343.14     1132.33     31.69 o 
  -1  -1   2     8231.62     7650.49     64.37 o 
   0  -1   2      171.79      187.22      7.28 o 
   1  -1   2     4611.03     4445.73     25.86 o 
   2  -1   2     1394.05     1369.06     17.42 o 
   3  -1   2     2190.49     2331.70     38.53 o 
   4  -1   2      142.12      132.13     10.83 o 
   5  -1   2       47.27       49.52      2.57 o 
   6  -1   2        3.33       -0.04      1.14 o 
   7  -1   2       40.28       31.45      4.04 o 
   8  -1   2        2.76        1.39      0.63 o 
  -8   0   2        1.56        2.87      1.19 o 
  -7   0   2       55.67       52.90      5.50 o 
  -6   0   2       28.14       22.20      3.60 o 
  -5   0   2     1363.87     1385.94    104.47 o 
  -4   0   2       33.71       33.53      7.50 o 
  -3   0   2       74.99       72.75      9.31 o 
  -2   0   2     1162.27     1153.25     30.63 o 
  -1   0   2      146.31      138.44      8.48 o 
   0   0   2     1278.98     1305.62     16.44 o 
   1   0   2      264.77      257.74      7.92 o 
   2   0   2     3395.83     3574.89     54.38 o 
   3   0   2      346.97      397.49     16.50 o 
   4   0   2       48.22       59.76      7.56 o 
   5   0   2       26.22       25.71      2.06 o 
   6   0   2      112.72      120.45      6.27 o 
   7   0   2       47.75       50.94      3.52 o 
  -8   1   2       50.33       63.69      4.97 o 
  -7   1   2        3.57        3.31      1.43 o 
  -6   1   2      231.86      222.84     11.67 o 
  -5   1   2      135.52      161.47     17.80 o 
  -4   1   2       12.41        9.87      4.16 o 
  -3   1   2      444.12      414.52     22.81 o 
  -2   1   2       41.14       33.10      5.39 o 
  -1   1   2       47.86       48.74      2.91 o 
   0   1   2     1332.70     1320.93     12.44 o 
   1   1   2      104.40      100.64      6.12 o 
   2   1   2      286.34      257.78      8.38 o 
   3   1   2      491.37      549.61     16.50 o 
   4   1   2       43.94       44.74      6.71 o 
   5   1   2      106.05      113.41     11.55 o 
   6   1   2        0.05        0.40      0.54 o 
   7   1   2       42.45       43.04      4.36 o 
  -8   2   2       22.60       25.11      3.23 o 
  -7   2   2       19.20       18.14      2.35 o 
  -6   2   2        1.01        1.49      0.96 o 
  -5   2   2       13.01       12.23      4.95 o 
  -4   2   2      119.16      155.52     16.52 o 
  -3   2   2     2002.65     1989.49    133.38 o 
  -2   2   2        1.79        0.21      0.60 o 
  -1   2   2       98.46       84.19      6.47 o 
   0   2   2     1847.76     1861.42     35.64 o 
   1   2   2       54.23       60.09      7.45 o 
   2   2   2      125.77      127.14      6.35 o 
   3   2   2       70.50       75.50      5.13 o 
   4   2   2       24.41       17.83      6.40 o 
   5   2   2        1.21        1.20      1.41 o 
   6   2   2        0.28       -0.22      0.56 o 
   7   2   2        5.49        4.70      1.43 o 
  -8   3   2        0.02        0.60      0.84 o 
  -7   3   2        1.29        1.51      0.68 o 
  -6   3   2      906.63      867.23     17.02 o 
  -5   3   2        2.63        3.50      1.47 o 
  -4   3   2       72.68       72.27     11.75 o 
  -3   3   2       28.05       34.55      7.50 o 
  -2   3   2     3421.70     3590.14     41.04 o 
  -1   3   2      524.85      211.68    202.75 o 
   0   3   2      893.93      885.49     29.29 o 
   1   3   2       71.39       70.81      9.35 o 
   2   3   2       62.38       64.90      9.98 o 
   3   3   2        0.09        1.99      2.10 o 
   4   3   2       97.76       94.76     15.27 o 
   5   3   2       17.46       17.14      3.93 o 
   6   3   2        4.51        3.20      1.59 o 
   7   3   2        4.56        4.98      1.26 o 
  -8   4   2        1.94        2.05      1.07 o 
  -7   4   2       87.53       80.54      4.93 o 
  -6   4   2      164.33      168.38     10.59 o 
  -5   4   2      874.10      846.35     22.13 o 
  -4   4   2      277.61      280.44     24.17 o 
  -3   4   2      155.70      156.09     16.94 o 
  -2   4   2      189.41      237.00     11.56 o 
  -1   4   2      314.06      285.52     17.54 o 
   0   4   2       73.81       65.11      9.25 o 
   1   4   2      374.53      378.42     23.95 o 
   2   4   2      708.00      735.34     36.49 o 
   3   4   2       95.97      106.94     15.13 o 
   4   4   2      132.12      107.93      7.58 o 
   5   4   2      171.50      153.17     11.22 o 
   6   4   2       20.43       12.67      2.93 o 
  -8   5   2        0.40        0.92      0.70 o 
  -7   5   2        0.38        0.29      0.63 o 
  -6   5   2       86.14       77.96      7.36 o 
  -5   5   2        4.03        2.04      1.73 o 
  -4   5   2      101.86       95.89     15.11 o 
  -3   5   2       33.32       20.18      6.60 o 
  -2   5   2      306.81      372.19     16.06 o 
  -1   5   2       10.20        7.15      3.43 o 
   0   5   2        6.75        5.52      3.03 o 
   1   5   2      482.53      516.92     31.02 o 
   2   5   2      836.46      882.23     43.35 o 
   3   5   2       12.82        9.54      2.71 o 
   4   5   2       12.31       10.14      2.87 o 
   5   5   2       89.32       86.53      5.34 o 
   6   5   2       21.35       22.40      2.19 o 
  -7   6   2       13.57       13.74      1.99 o 
  -6   6   2       49.96       50.65      5.99 o 
  -5   6   2      114.61      125.25      9.58 o 
  -4   6   2       56.04       60.71      4.52 o 
  -3   6   2       35.83       35.79      6.34 o 
  -2   6   2       19.60       17.11      3.67 o 
  -1   6   2      276.45      261.97     20.99 o 
   0   6   2        0.03        1.88      2.01 o 
   1   6   2       86.07       88.36     14.05 o 
   2   6   2       98.85      107.26      6.77 o 
   3   6   2        8.22        9.48      2.69 o 
   4   6   2        2.44        4.35      1.87 o 
   5   6   2       56.86       56.13      4.03 o 
   6   6   2       28.51       33.63      2.43 o 
  -7   7   2        4.63        4.38      1.08 o 
  -6   7   2       25.64       21.76      2.67 o 
  -5   7   2       14.14       13.70      2.49 o 
  -4   7   2       39.55       40.18      4.10 o 
  -3   7   2      112.57      111.94      7.95 o 
  -2   7   2       66.59       71.99      5.91 o 
  -1   7   2      536.54      561.93     53.22 o 
   0   7   2      187.30      177.34     19.53 o 
   1   7   2       85.29       96.82      5.61 o 
   2   7   2      230.48      227.41     13.12 o 
   3   7   2      153.68      131.17     10.21 o 
   4   7   2       36.80       32.90      4.67 o 
   5   7   2        1.35        1.90      0.77 o 
  -7   8   2        3.28        4.97      1.39 o 
  -6   8   2        1.54        1.00      0.78 o 
  -5   8   2        0.49        0.06      0.68 o 
  -4   8   2      107.15      100.14     10.42 o 
  -3   8   2       79.28       65.20      8.51 o 
  -2   8   2        1.27       -0.18      3.51 o 
  -1   8   2      293.22      296.24     17.43 o 
   0   8   2       19.26       18.80      2.78 o 
   1   8   2       27.72       26.17      3.31 o 
   2   8   2      179.50      187.88     11.81 o 
   3   8   2       18.19       20.22      3.75 o 
   4   8   2       21.94       23.17      2.41 o 
   5   8   2        0.27       -0.28      0.62 o 
  -6   9   2        4.12        2.96      1.16 o 
  -5   9   2       90.81       86.77      5.10 o 
  -4   9   2        1.90        3.60      2.38 o 
  -3   9   2       34.24       28.45      5.75 o 
  -2   9   2       29.11       28.25      5.86 o 
  -1   9   2        9.74        6.57      2.76 o 
   0   9   2       14.52       16.80      2.62 o 
   1   9   2       97.05      101.62      9.51 o 
   2   9   2       39.53       34.73      5.10 o 
   3   9   2       12.46       13.23      1.78 o 
   4   9   2        1.71        0.35      0.30 o 
  -5  10   2        2.30        3.40      1.26 o 
  -4  10   2        6.09        4.74      2.07 o 
  -3  10   2        0.05        0.70      1.09 o 
  -2  10   2        0.04        1.05      1.29 o 
  -1  10   2       22.57       19.30      4.36 o 
   0  10   2      288.58      305.83     16.38 o 
   1  10   2       27.36       28.66      3.05 o 
   2  10   2        0.63        1.03      0.94 o 
   3  10   2        9.56       11.88      1.93 o 
  -4  11   2        1.30        0.74      0.79 o 
  -3  11   2       31.99       32.47      4.71 o 
  -2  11   2       67.93       75.09      7.42 o 
  -1  11   2        1.65        2.44      1.44 o 
   0  11   2        0.25        0.13      0.47 o 
   1  11   2       31.89       37.99      3.57 o 
  -2  12   2        0.29        0.34      0.66 o 
  -1  12   2        7.98        8.15      1.63 o 
   1 -12   3        0.41       -0.91      0.91 o 
   2 -12   3       16.56       14.70      4.47 o 
  -1 -11   3       22.74       22.61      3.60 o 
   0 -11   3        0.14       -0.50      0.74 o 
   1 -11   3       19.08       16.50      3.44 o 
   2 -11   3       95.86      111.81      8.71 o 
   3 -11   3       83.41       86.49      6.51 o 
  -3 -10   3       54.56       55.72      4.51 o 
  -2 -10   3        0.58        1.34      0.63 o 
  -1 -10   3        2.65        1.19      0.85 o 
   0 -10   3       83.82       78.23      8.73 o 
   1 -10   3        0.20        0.55      0.88 o 
   2 -10   3        0.27        2.40      1.63 o 
   3 -10   3        0.59       -1.52      1.52 o 
   4 -10   3        1.82        3.36      1.02 o 
   5 -10   3       10.79        9.67      1.80 o 
  -4  -9   3       29.30       24.63      3.40 o 
  -3  -9   3      105.34       98.98      7.69 o 
  -2  -9   3        0.48        0.58      1.55 o 
  -1  -9   3       72.15       67.60      5.27 o 
   0  -9   3       40.01       41.14      6.69 o 
   1  -9   3        3.10        2.22      1.52 o 
   2  -9   3      127.79      135.60     12.42 o 
   3  -9   3      265.44      300.78     11.00 o 
   4  -9   3       18.10       18.42      3.57 o 
   5  -9   3        6.85        9.53      2.34 o 
   6  -9   3        8.06        7.04      1.57 o 
  -5  -8   3       94.83      106.74      6.14 o 
  -4  -8   3       53.22       45.25      5.32 o 
  -3  -8   3       19.05       13.27      3.53 o 
  -2  -8   3      255.25      243.35     10.32 o 
  -1  -8   3        4.14        3.90      1.38 o 
   0  -8   3      256.26      276.81     17.14 o 
   1  -8   3      116.20      120.58      6.52 o 
   2  -8   3        1.33        0.06      3.30 o 
   3  -8   3       55.39       77.16      5.76 o 
   4  -8   3      722.80      734.69     23.95 o 
   5  -8   3      178.92      179.69      8.40 o 
   6  -8   3       48.73       47.97      4.96 o 
  -6  -7   3       20.25       22.15      1.43 o 
  -5  -7   3        1.69        1.48      1.04 o 
  -4  -7   3       22.82       15.69      3.51 o 
  -3  -7   3        2.64        1.22      0.98 o 
  -2  -7   3       61.12       59.33      4.66 o 
  -1  -7   3      393.92      451.77     12.23 o 
   0  -7   3      146.33      148.25     17.07 o 
   1  -7   3      166.39      157.51     18.09 o 
   2  -7   3       76.24       73.04      5.34 o 
   3  -7   3        0.19        0.38      1.00 o 
   4  -7   3        1.06        2.33      1.27 o 
   5  -7   3       36.03       34.82      3.55 o 
   6  -7   3        0.48        0.30      0.80 o 
   7  -7   3        0.01       -0.25      0.83 o 
  -6  -6   3        3.11        3.20      0.94 o 
  -5  -6   3       63.49       64.65      6.66 o 
  -4  -6   3        0.00        0.40      1.40 o 
  -3  -6   3        2.79        2.16      0.89 o 
  -2  -6   3       91.80       85.95     14.17 o 
  -1  -6   3        8.33       12.02      4.88 o 
   0  -6   3       19.14       11.59      4.41 o 
   1  -6   3      116.75      154.40     14.13 o 
   2  -6   3       29.69       28.85      7.49 o 
   3  -6   3      106.93      105.29     14.92 o 
   4  -6   3      267.55      290.95     12.22 o 
   5  -6   3      101.98       93.95      6.33 o 
   6  -6   3      120.24      106.12      6.16 o 
   7  -6   3        0.47        3.36      1.66 o 
  -7  -5   3       91.40      122.51      5.28 o 
  -6  -5   3       17.06       16.59      2.20 o 
  -5  -5   3      102.96       93.71      8.26 o 
  -4  -5   3        6.56        6.70      2.30 o 
  -3  -5   3       69.02       59.24     12.02 o 
  -2  -5   3      526.77      544.06     33.01 o 
  -1  -5   3      166.31      169.36     17.26 o 
   0  -5   3      502.67      593.70     28.23 o 
   1  -5   3      684.54      750.64     20.43 o 
   2  -5   3       17.50       16.37      3.23 o 
   3  -5   3      950.34      915.19     42.44 o 
   4  -5   3     1403.89     1484.06     45.28 o 
   5  -5   3       26.90       26.15      2.49 o 
   6  -5   3        0.09       -0.08      0.82 o 
   7  -5   3      110.71      122.40      8.47 o 
  -7  -4   3        0.84        1.14      0.63 o 
  -6  -4   3        0.36        0.84      0.68 o 
  -5  -4   3       85.34       82.33      7.66 o 
  -4  -4   3        9.30        8.15      2.23 o 
  -3  -4   3      316.94      347.84     27.11 o 
  -2  -4   3       36.74       32.74      7.58 o 
  -1  -4   3     2754.65     2955.11     63.70 o 
   1  -4   3      144.79      156.43      6.65 o 
   2  -4   3       59.32       65.32      4.88 o 
   3  -4   3      862.69      804.06     39.21 o 
   4  -4   3        8.13        4.00      3.32 o 
   5  -4   3        1.15        3.19      1.45 o 
   6  -4   3        4.03        3.74      1.08 o 
   7  -4   3       24.86       26.05      4.02 o 
  -7  -3   3       11.88       14.14      2.50 o 
  -6  -3   3       14.06       10.19      1.82 o 
  -5  -3   3        7.41        7.50      2.31 o 
  -4  -3   3      143.37      154.70     18.74 o 
  -3  -3   3        4.96        4.09      3.15 o 
  -2  -3   3     2324.61     2568.47     59.69 o 
  -1  -3   3     1248.16     1339.93     37.85 o 
   0  -3   3      407.81      393.93     18.05 o 
   1  -3   3       58.26       50.18      2.89 o 
   2  -3   3     2059.03     2153.94     32.82 o 
   3  -3   3      351.81      338.34     24.83 o 
   4  -3   3       51.70       52.29     10.99 o 
   5  -3   3      216.28      205.29      6.30 o 
   6  -3   3        8.65        8.11      1.77 o 
   7  -3   3       23.83       23.64      2.54 o 
  -8  -2   3       32.34       31.76      2.74 o 
  -7  -2   3        2.88        3.24      1.49 o 
  -6  -2   3        0.05       -0.10      1.05 o 
  -5  -2   3      380.54      416.99     18.73 o 
  -4  -2   3        0.47        1.31      1.86 o 
  -3  -2   3       68.17       79.91     11.00 o 
  -2  -2   3        6.25        7.15      3.10 o 
   0  -2   3      373.53      421.88     15.38 o 
   1  -2   3     2675.16     2636.52     17.48 o 
   2  -2   3      104.62       82.66      3.91 o 
   3  -2   3      349.96      383.80     28.79 o 
   4  -2   3        6.58        5.98      2.46 o 
   5  -2   3       33.20       27.43      2.06 o 
   6  -2   3        7.37        7.72      1.69 o 
   7  -2   3        4.13        3.13      0.99 o 
  -8  -1   3        0.63        0.22      0.72 o 
  -7  -1   3        4.59        4.34      1.67 o 
  -6  -1   3      133.62      113.83      8.43 o 
  -5  -1   3      365.68      394.95     25.93 o 
  -4  -1   3      113.91      102.79     13.91 o 
  -3  -1   3        4.27        3.38      2.75 o 
  -2  -1   3       32.37       25.12      5.13 o 
  -1  -1   3      219.43      213.61     11.62 o 
   0  -1   3     3976.21     4047.96     36.83 o 
   1  -1   3      157.86      146.35      6.15 o 
   2  -1   3        8.66        4.71      1.15 o 
   3  -1   3      584.12      563.72     20.09 o 
   4  -1   3        1.36        2.19      1.56 o 
   5  -1   3       30.95       22.18      1.77 o 
   6  -1   3        5.71        3.40      1.47 o 
   7  -1   3      168.06      194.16      5.63 o 
  -8   0   3       10.56        8.53      1.79 o 
  -7   0   3      245.92      270.13     12.52 o 
  -6   0   3       66.21       56.90      5.98 o 
  -5   0   3       10.97        9.84      5.77 o 
  -4   0   3        2.85        4.90      2.98 o 
  -3   0   3       32.77       29.72      6.54 o 
  -2   0   3        9.09        6.08      2.61 o 
  -1   0   3     2456.53     2384.60     38.65 o 
   0   0   3      828.68      862.70     16.19 o 
   1   0   3      186.48      194.66      6.99 o 
   2   0   3      293.57      301.24      7.59 o 
   3   0   3     1155.25     1253.04     30.45 o 
   4   0   3        1.13        0.93      2.96 o 
   5   0   3       52.22       48.21      2.94 o 
   6   0   3       14.81       13.79      2.16 o 
   7   0   3       25.11       20.10      2.17 o 
  -8   1   3       58.02       68.93      5.19 o 
  -7   1   3        9.86       11.85      2.81 o 
  -6   1   3        5.24        3.47      1.31 o 
  -5   1   3       47.12       62.00     11.71 o 
  -4   1   3       27.40       24.42      6.55 o 
  -3   1   3       91.86       79.66     10.49 o 
  -2   1   3     1430.28     1472.90     37.94 o 
  -1   1   3     7106.98     6706.61     63.78 o 
   0   1   3     8508.07     8114.01     36.43 o 
   1   1   3      130.02      118.12      5.36 o 
   2   1   3      252.96      315.54     10.18 o 
   3   1   3       81.22      105.89      6.89 o 
   4   1   3       54.25       60.72      7.84 o 
   5   1   3       15.40       19.40      2.56 o 
   6   1   3       27.90       28.61      3.32 o 
   7   1   3        7.87        6.08      1.67 o 
  -8   2   3       20.19       22.52      3.04 o 
  -7   2   3        0.81        0.68      0.92 o 
  -6   2   3      101.75      112.09     14.37 o 
  -5   2   3       30.86       25.88      7.28 o 
  -4   2   3       52.51       53.51     10.41 o 
  -3   2   3       92.20       92.97     11.61 o 
  -2   2   3      190.37      130.78     14.95 o 
  -1   2   3     2190.34     2158.91     45.50 o 
   0   2   3        0.22        1.41      0.59 o 
   1   2   3      172.98      186.10      9.34 o 
   2   2   3       71.64       82.99      5.69 o 
   3   2   3        7.29       11.22      2.42 o 
   4   2   3      147.51      134.10     17.66 o 
   5   2   3       46.37       50.41      4.50 o 
   6   2   3        1.06        0.98      0.88 o 
   7   2   3       12.76       12.68      1.99 o 
  -8   3   3        3.04        2.76      1.15 o 
  -7   3   3        0.00       -0.63      0.68 o 
  -6   3   3      654.06      670.68     20.67 o 
  -5   3   3        0.42       -1.37      1.41 o 
  -4   3   3      421.75      481.36     31.36 o 
  -3   3   3        0.77        3.81      2.60 o 
  -2   3   3     2225.14     2281.37     45.06 o 
  -1   3   3      380.29      418.53     12.64 o 
   0   3   3       66.87       75.05      8.75 o 
   1   3   3       10.89       18.10      3.36 o 
   2   3   3        3.63        4.82      1.78 o 
   3   3   3       72.99       77.05      8.79 o 
   4   3   3        6.85       11.65      5.55 o 
   5   3   3       32.13       27.10      4.86 o 
   6   3   3        7.99        6.43      1.60 o 
   7   3   3       18.94       19.84      1.62 o 
  -8   4   3        0.00        0.97      1.13 o 
  -7   4   3       12.21        9.29      1.79 o 
  -6   4   3      200.49      179.20     10.78 o 
  -5   4   3      153.84      160.57      8.75 o 
  -4   4   3      778.12      849.14     43.65 o 
  -3   4   3      115.51      120.27     15.24 o 
  -2   4   3      329.26      363.14     22.71 o 
  -1   4   3      248.82      229.02     16.67 o 
   0   4   3        0.18        0.82      0.78 o 
   1   4   3      241.12      263.17     13.91 o 
   2   4   3       88.91       91.03      9.10 o 
   3   4   3       33.69       33.34      5.86 o 
   4   4   3       29.00       18.16      3.37 o 
   5   4   3      273.65      261.09     14.56 o 
   6   4   3       17.05       16.61      2.02 o 
  -8   5   3       29.02       32.60      3.30 o 
  -7   5   3       13.39       15.12      2.15 o 
  -6   5   3       54.88       53.93      6.01 o 
  -5   5   3       45.47       44.96      3.84 o 
  -4   5   3      175.34      182.56     21.19 o 
  -3   5   3      364.95      346.45     28.04 o 
  -2   5   3        0.85        0.62      0.95 o 
  -1   5   3       34.15       25.35      6.12 o 
   0   5   3       49.00       51.64      9.22 o 
   1   5   3       38.71       39.33      5.83 o 
   2   5   3     1860.41     2056.77     46.67 o 
   3   5   3       14.18       13.48      2.60 o 
   4   5   3      178.85      134.94     10.17 o 
   5   5   3       42.77       44.52      5.82 o 
   6   5   3       16.43       17.09      2.15 o 
  -7   6   3        3.95        4.33      1.13 o 
  -6   6   3       74.25       70.59      7.08 o 
  -5   6   3        0.00        0.26      0.87 o 
  -4   6   3       25.25       23.88      4.15 o 
  -3   6   3       19.10       25.61      8.50 o 
  -2   6   3       38.65       48.16      6.47 o 
  -1   6   3        1.47        1.74      1.38 o 
   0   6   3      174.00      162.30     17.99 o 
   1   6   3       22.00       25.51      7.21 o 
   2   6   3        0.19       -0.29      0.69 o 
   3   6   3       53.05       51.97      6.22 o 
   4   6   3       22.19       19.12      2.69 o 
   5   6   3      114.94      111.15      5.27 o 
   6   6   3       34.84       34.29      3.35 o 
  -7   7   3        1.57        1.55      0.51 o 
  -6   7   3       15.14       14.77      3.00 o 
  -5   7   3       56.83       50.82      7.22 o 
  -4   7   3      125.20      119.11     11.29 o 
  -3   7   3      123.28      108.54      9.07 o 
  -2   7   3       64.20       77.68      6.19 o 
  -1   7   3       92.86       89.94      6.52 o 
   0   7   3      383.02      438.98     18.03 o 
   1   7   3      259.86      268.73     12.05 o 
   2   7   3       80.84       80.46      7.88 o 
   3   7   3      235.31      204.22     12.71 o 
   4   7   3       58.81       56.48      4.22 o 
   5   7   3        0.22       -0.05      0.94 o 
  -7   8   3       52.03       54.60      4.10 o 
  -6   8   3        1.35        1.10      1.16 o 
  -5   8   3       63.25       56.45      7.25 o 
  -4   8   3      254.10      230.62     15.91 o 
  -3   8   3       51.45       51.22      7.64 o 
  -2   8   3      104.82      107.40     10.88 o 
  -1   8   3      503.45      542.15     36.97 o 
   0   8   3       96.81      115.17      6.82 o 
   1   8   3       26.69       31.67      3.54 o 
   2   8   3        0.23        3.08      1.68 o 
   3   8   3      170.21      147.63     10.09 o 
   4   8   3       48.49       50.44      3.37 o 
  -6   9   3       80.69       85.53      5.53 o 
  -5   9   3       53.87       58.41      6.76 o 
  -4   9   3        0.65        2.11      1.73 o 
  -3   9   3       27.10       21.92      5.04 o 
  -2   9   3       31.73       28.65      5.61 o 
  -1   9   3       50.30       46.24      7.04 o 
   0   9   3       32.07       32.48      3.63 o 
   1   9   3       51.75       55.64      4.47 o 
   2   9   3        3.23        3.47      1.86 o 
   3   9   3       62.93       62.53      3.65 o 
  -5  10   3       23.87       26.10      3.71 o 
  -4  10   3       59.26       56.65      6.65 o 
  -3  10   3      108.86       93.47      9.41 o 
  -2  10   3        0.42       -0.62      1.30 o 
  -1  10   3       50.70       48.86      6.79 o 
   0  10   3      482.14      534.88     20.61 o 
   1  10   3      201.37      184.21     10.48 o 
   2  10   3        1.27        1.24      0.72 o 
   3  10   3       15.33       17.58      2.16 o 
  -4  11   3        2.80        3.54      1.38 o 
  -3  11   3       87.20       82.76      7.34 o 
  -2  11   3       56.14       58.37      6.39 o 
  -1  11   3        1.22        2.22      1.49 o 
   0  11   3        2.41        3.61      0.98 o 
   1  11   3       70.44       73.08      4.81 o 
   1 -12   4        5.94        2.99      1.18 o 
   2 -12   4       21.34        9.68      1.88 o 
   0 -11   4        0.49        0.43      0.66 o 
   1 -11   4        0.19        0.41      0.85 o 
   2 -11   4        0.67        1.22      0.99 o 
   3 -11   4       67.87       72.16     15.88 o 
  -3 -10   4        9.20        8.05      1.73 o 
  -2 -10   4        3.26        4.13      0.98 o 
  -1 -10   4       24.50       20.12      4.20 o 
   0 -10   4       84.02       77.84      8.62 o 
   1 -10   4       10.99        8.46      2.89 o 
   2 -10   4      188.36      163.50     12.12 o 
   3 -10   4      148.25      186.68     11.30 o 
   4 -10   4        5.70        5.75      1.46 o 
   5 -10   4        3.35        4.05      1.35 o 
  -4  -9   4       34.38       36.19      3.87 o 
  -3  -9   4       44.63       40.77      4.95 o 
  -2  -9   4       13.59       12.86      2.23 o 
  -1  -9   4       38.59       34.84      6.13 o 
   0  -9   4       57.69       57.96      7.89 o 
   1  -9   4       60.12       51.60      7.49 o 
   2  -9   4       38.36       40.58      4.09 o 
   3  -9   4        2.37        4.56      1.44 o 
   4  -9   4      125.42      117.73     13.62 o 
   5  -9   4        1.76        0.42      0.81 o 
   6  -9   4        3.19        4.68      1.25 o 
  -5  -8   4        0.87        0.96      0.71 o 
  -4  -8   4       36.20       36.96      4.76 o 
  -3  -8   4       19.63       20.68      3.67 o 
  -2  -8   4       31.75       29.53      3.57 o 
  -1  -8   4       71.62       76.89      8.17 o 
   0  -8   4       47.28       52.73      7.52 o 
   1  -8   4        0.61        0.45      0.71 o 
   2  -8   4       28.63       27.35      3.49 o 
   3  -8   4      132.55      146.87     10.64 o 
   4  -8   4      354.73      376.48     12.27 o 
   5  -8   4      101.79      104.74      8.44 o 
   6  -8   4       41.47       43.96      4.54 o 
  -6  -7   4        7.14        6.73      0.84 o 
  -5  -7   4       15.33       16.00      3.03 o 
  -4  -7   4       96.50       87.40      8.12 o 
  -3  -7   4        0.43        0.61      0.96 o 
  -2  -7   4      142.60      150.37      7.94 o 
  -1  -7   4      684.54      772.55     22.12 o 
   0  -7   4       13.17       13.54      2.93 o 
   1  -7   4        4.53        1.88      1.40 o 
   2  -7   4        9.07        8.96      1.72 o 
   3  -7   4       46.31       48.77      5.41 o 
   4  -7   4      165.43      177.96      7.71 o 
   5  -7   4       31.36       27.45      3.17 o 
   6  -7   4        4.35        3.93      1.63 o 
   7  -7   4        9.32       11.43      1.96 o 
  -6  -6   4        0.65        0.39      0.75 o 
  -5  -6   4       24.64       22.61      3.95 o 
  -4  -6   4       78.04       52.69      6.65 o 
  -3  -6   4       52.03       52.24      4.45 o 
  -2  -6   4        1.54        1.35      1.01 o 
  -1  -6   4       63.15       67.85     11.58 o 
   0  -6   4       22.69       32.22      7.41 o 
   1  -6   4       16.78       13.85      4.82 o 
   2  -6   4        8.19        6.87      3.88 o 
   3  -6   4       36.29       34.53      4.97 o 
   4  -6   4      815.42      832.03     45.52 o 
   5  -6   4       86.92       87.32      5.81 o 
   6  -6   4        2.41        2.72      1.50 o 
   7  -6   4       24.22       34.46      3.91 o 
  -7  -5   4        0.06        0.86      0.72 o 
  -6  -5   4      104.03      101.39      5.73 o 
  -5  -5   4       16.96       12.83      3.08 o 
  -4  -5   4       12.25        7.64      2.31 o 
  -3  -5   4        1.05       -0.05      1.85 o 
  -2  -5   4     2480.60     2396.64     70.83 o 
  -1  -5   4       65.88       51.07      9.61 o 
   0  -5   4      789.22      890.65     34.29 o 
   1  -5   4        1.18        5.73      3.09 o 
   2  -5   4      161.21      184.11     12.01 o 
   3  -5   4      141.02      111.97     14.95 o 
   4  -5   4      113.39      119.38      4.83 o 
   5  -5   4       43.50       40.49      4.02 o 
   6  -5   4       20.69       18.44      3.96 o 
   7  -5   4        0.01        0.25      0.74 o 
  -7  -4   4       49.25       52.41      4.27 o 
  -6  -4   4       15.84       16.20      2.61 o 
  -5  -4   4      115.09      106.92      8.83 o 
  -4  -4   4       43.14       40.89      5.04 o 
  -3  -4   4      521.82      529.33     33.80 o 
  -2  -4   4      105.99      107.36     13.91 o 
  -1  -4   4      439.96      482.61     26.53 o 
   0  -4   4      357.42      358.74     20.63 o 
   1  -4   4     1032.88     1160.55     22.25 o 
   2  -4   4      347.32      384.65     12.67 o 
   3  -4   4      501.82      421.12     29.19 o 
   4  -4   4       16.56       10.38      5.19 o 
   5  -4   4       18.45       18.47      2.53 o 
   6  -4   4        0.37       -0.02      0.88 o 
   7  -4   4       19.52       18.97      3.33 o 
  -7  -3   4        0.14       -0.01      0.58 o 
  -6  -3   4       35.43       32.53      3.22 o 
  -5  -3   4       77.34       63.82      6.71 o 
  -4  -3   4       31.75       35.04      8.95 o 
  -3  -3   4      235.63      250.43     21.94 o 
  -2  -3   4      303.16      335.21     22.74 o 
  -1  -3   4       19.62       19.13      4.72 o 
   0  -3   4        0.07        2.48      1.31 o 
   1  -3   4       48.97       56.88      3.11 o 
   2  -3   4     3077.17     3281.82     35.55 o 
   3  -3   4      246.81      264.25     14.27 o 
   4  -3   4        3.84        0.64      2.84 o 
   5  -3   4       29.32       22.80      2.17 o 
   6  -3   4       58.76       45.81      3.98 o 
   7  -3   4       29.75       22.88      3.72 o 
  -8  -2   4        0.59        1.21      0.63 o 
  -7  -2   4        0.00        0.16      0.62 o 
  -6  -2   4       85.24       85.34      7.54 o 
  -5  -2   4      185.76      181.87      9.73 o 
  -4  -2   4        8.39        6.12      3.67 o 
  -3  -2   4       16.80       19.74      5.93 o 
  -2  -2   4     1820.03     1709.42     46.25 o 
  -1  -2   4     4654.12     4587.92     63.59 o 
   0  -2   4      214.35      250.33     12.27 o 
   1  -2   4     1093.34     1227.39     18.30 o 
   2  -2   4      388.13      391.64     15.17 o 
   3  -2   4       42.36       54.25      6.64 o 
   4  -2   4      128.10      115.90     17.05 o 
   5  -2   4       16.96       18.81      1.74 o 
   6  -2   4      149.15      161.97      6.99 o 
   7  -2   4       11.54        9.19      1.03 o 
  -8  -1   4        1.17        1.64      0.74 o 
  -7  -1   4       32.59       31.37      4.17 o 
  -6  -1   4       80.53       80.56      6.24 o 
  -5  -1   4        4.03        3.36      2.48 o 
  -4  -1   4       15.40       15.97      5.48 o 
  -3  -1   4      181.80      206.79     17.65 o 
  -2  -1   4      212.43      206.06     15.16 o 
  -1  -1   4      304.02      274.41     14.28 o 
   0  -1   4        8.78        8.94      2.04 o 
   1  -1   4      473.47      484.93     14.65 o 
   2  -1   4      197.95      212.62      9.09 o 
   3  -1   4      557.30      573.35     21.68 o 
   4  -1   4      264.15      263.29     16.81 o 
   5  -1   4      172.97      170.87      5.54 o 
   6  -1   4      176.17      181.22      7.42 o 
   7  -1   4       27.84       26.34      1.73 o 
  -8   0   4       31.93       39.07      3.72 o 
  -7   0   4      261.26      281.69     12.77 o 
  -6   0   4       48.95       45.91      5.19 o 
  -5   0   4      147.60      145.97     18.41 o 
  -4   0   4       20.56       10.87      4.54 o 
  -3   0   4      924.83      945.86     37.49 o 
  -2   0   4        6.16       11.70      3.59 o 
  -1   0   4     2660.81     2604.09     43.59 o 
   0   0   4      421.29      377.25     12.64 o 
   1   0   4     1008.01     1000.05     12.52 o 
   2   0   4        0.02       -0.02      0.65 o 
   3   0   4        6.86        8.36      2.78 o 
   4   0   4        8.47        7.11      2.83 o 
   5   0   4        9.72       11.80      1.49 o 
   6   0   4       31.99       35.62      2.76 o 
   7   0   4       13.37       11.12      2.18 o 
  -8   1   4        4.52        3.58      1.20 o 
  -7   1   4      138.75      144.34      9.25 o 
  -6   1   4        4.76        7.51      2.13 o 
  -5   1   4      408.54      485.87     33.39 o 
  -4   1   4        5.41        3.73      3.02 o 
  -3   1   4      451.32      477.88     26.98 o 
  -2   1   4       23.72       17.97      4.79 o 
  -1   1   4       18.19       18.08      2.56 o 
   0   1   4      255.37      257.87      9.24 o 
   1   1   4       42.53       37.44      3.10 o 
   2   1   4      175.23      206.33      8.48 o 
   3   1   4       27.55       24.46      4.57 o 
   4   1   4       30.38       26.75      5.28 o 
   5   1   4       10.49        8.24      1.40 o 
   6   1   4       26.69       29.87      2.47 o 
   7   1   4       23.48       28.32      3.48 o 
  -8   2   4      239.51      303.89     10.80 o 
  -7   2   4        0.97        1.62      0.82 o 
  -6   2   4      389.77      382.74     15.37 o 
  -5   2   4       44.89       53.39     11.22 o 
  -4   2   4       29.15       23.15      7.12 o 
  -3   2   4      136.22      130.01     14.56 o 
  -2   2   4      120.43      116.04      9.46 o 
  -1   2   4      220.96      272.18     10.93 o 
   0   2   4     1309.24     1351.76     18.27 o 
   1   2   4        2.36        3.35      1.30 o 
   2   2   4      132.88      151.52     10.05 o 
   3   2   4        5.79        6.07      3.62 o 
   4   2   4       43.68       45.35      3.54 o 
   5   2   4      246.16      253.36     17.60 o 
   6   2   4       74.59       73.13      6.75 o 
   7   2   4        8.53        8.84      1.81 o 
  -8   3   4        1.82        0.02      0.84 o 
  -7   3   4       42.51       40.11      3.42 o 
  -6   3   4      287.68      271.16     13.34 o 
  -5   3   4       43.13       44.68      4.50 o 
  -4   3   4       29.91       40.74      9.47 o 
  -3   3   4     1601.04     1656.73     55.31 o 
  -2   3   4      273.40      267.91     20.48 o 
  -1   3   4        2.05        3.34      1.24 o 
   0   3   4     2019.10     1993.82     29.92 o 
   1   3   4     1852.63     2069.43     38.35 o 
   2   3   4       56.92       53.76      6.74 o 
   3   3   4       42.21       47.52      6.72 o 
   4   3   4      280.22      293.98      9.49 o 
   5   3   4      871.77      888.98     27.46 o 
   6   3   4       29.59       32.84      4.79 o 
   7   3   4        1.06       -0.06      0.60 o 
  -8   4   4       28.41       29.78      3.35 o 
  -7   4   4      218.13      199.14     17.68 o 
  -6   4   4       36.98       27.03      4.35 o 
  -5   4   4       14.68       12.32      3.98 o 
  -4   4   4        7.48       15.64      6.14 o 
  -3   4   4       42.75       28.87      8.21 o 
  -2   4   4      529.36      602.28     38.06 o 
  -1   4   4      404.64      448.18     22.50 o 
   0   4   4      469.47      530.55     27.81 o 
   1   4   4      601.57      699.19     29.33 o 
   2   4   4       10.75        7.75      3.37 o 
   3   4   4      362.99      417.90     32.02 o 
   4   4   4      885.23      916.14     27.04 o 
   5   4   4      292.11      281.94     15.04 o 
   6   4   4        6.71        5.30      1.84 o 
  -8   5   4        0.81        1.43      0.49 o 
  -7   5   4       28.76       32.03      3.67 o 
  -6   5   4       12.37        8.79      2.38 o 
  -5   5   4       36.19       32.37      3.18 o 
  -4   5   4      242.00      211.64     23.69 o 
  -3   5   4       30.42       34.03      8.99 o 
  -2   5   4      148.48      137.24     12.05 o 
  -1   5   4       30.14       31.99      4.77 o 
   0   5   4       15.90       14.40      4.91 o 
   1   5   4        0.45        1.66      1.77 o 
   2   5   4      229.55      236.95     15.99 o 
   3   5   4       72.08       77.09      5.77 o 
   4   5   4        8.59        7.80      1.23 o 
   5   5   4      222.52      208.77     12.17 o 
   6   5   4       55.48       59.69      5.05 o 
  -7   6   4        5.53        7.57      1.36 o 
  -6   6   4       59.85       67.78      5.47 o 
  -5   6   4        0.00        0.77      1.27 o 
  -4   6   4        0.37        1.16      2.80 o 
  -3   6   4        6.26       11.02      5.98 o 
  -2   6   4      276.77      306.31     51.21 o 
  -1   6   4       62.35       67.08     16.06 o 
   0   6   4        2.21        5.03      3.24 o 
   1   6   4      101.39       95.05      6.90 o 
   2   6   4      294.79      272.52     16.65 o 
   3   6   4      199.83      198.67     12.31 o 
   4   6   4        8.58        7.32      1.71 o 
   5   6   4       15.59       14.30      2.84 o 
  -7   7   4        2.04        4.58      1.43 o 
  -6   7   4       33.50       41.26      5.66 o 
  -5   7   4        1.55        1.88      2.10 o 
  -4   7   4        0.03        1.16      1.93 o 
  -3   7   4      168.64      148.31     10.79 o 
  -2   7   4      420.43      425.51     17.04 o 
  -1   7   4        3.02        2.56      1.13 o 
   0   7   4       10.35        9.15      1.76 o 
   1   7   4      588.43      587.26     17.99 o 
   2   7   4      175.27      167.54     11.29 o 
   3   7   4       93.89       95.61      4.79 o 
   4   7   4       18.75       20.50      2.82 o 
   5   7   4        1.13        2.35      0.93 o 
  -7   8   4       15.67       14.86      2.10 o 
  -6   8   4        2.82        1.96      1.25 o 
  -5   8   4       31.29       33.70      5.70 o 
  -4   8   4       31.92       23.67      5.17 o 
  -3   8   4        0.38        2.88      2.03 o 
  -2   8   4       82.43       82.92      9.57 o 
  -1   8   4      154.53      171.83     11.46 o 
   0   8   4        7.94       10.25      2.03 o 
   1   8   4        0.54       -0.87      1.12 o 
   2   8   4       18.84       20.90      3.90 o 
   3   8   4        9.73        9.75      1.72 o 
   4   8   4        2.72        2.87      0.79 o 
  -6   9   4       24.07       33.69      2.47 o 
  -5   9   4       44.43       47.03      6.11 o 
  -4   9   4       11.02        9.52      3.21 o 
  -3   9   4       13.78       12.79      3.95 o 
  -2   9   4       46.41       43.15      7.03 o 
  -1   9   4        0.86        1.51      0.60 o 
   0   9   4       18.85       21.47      2.95 o 
   1   9   4       21.21       20.95      3.63 o 
   2   9   4       29.38       27.96      4.23 o 
   3   9   4       25.85       26.58      3.47 o 
  -5  10   4        0.23        0.17      0.87 o 
  -4  10   4       77.55       74.92      7.59 o 
  -3  10   4        0.77        0.93      0.78 o 
  -2  10   4        1.00        1.74      1.72 o 
  -1  10   4       13.79       13.89      3.46 o 
   0  10   4      308.52      355.21     15.77 o 
   1  10   4       51.83       47.35      5.20 o 
   2  10   4       10.73       10.46      2.07 o 
  -4  11   4        4.84        5.31      1.53 o 
  -3  11   4       70.56       74.04      6.65 o 
  -2  11   4       32.47       33.37      4.61 o 
  -1  11   4        5.81        6.96      1.26 o 
   0  11   4        0.01        0.25      0.60 o 
   1  11   4       20.82       19.53      2.31 o 
  -1 -11   5        1.26        1.99      0.96 o 
   0 -11   5       28.85       30.19      4.44 o 
   1 -11   5        3.82        2.94      1.53 o 
   2 -11   5       69.18       65.27     14.57 o 
   3 -11   5       27.01       14.59      2.81 o 
  -3 -10   5        1.17        0.88      0.73 o 
  -2 -10   5       67.99       72.22      5.65 o 
  -1 -10   5       35.17       35.44      5.40 o 
   0 -10   5       42.71       39.44      5.94 o 
   1 -10   5        8.85        8.41      2.92 o 
   2 -10   5        1.99        3.42      2.00 o 
   3 -10   5      464.28      393.64     16.88 o 
   4 -10   5       34.35       26.43      3.47 o 
  -4  -9   5        7.00        7.50      1.66 o 
  -3  -9   5        0.34       -0.53      0.53 o 
  -2  -9   5       47.92       45.20      4.00 o 
  -1  -9   5      223.97      189.58     13.92 o 
   0  -9   5       19.72       18.61      4.47 o 
   1  -9   5        3.68        1.88      2.08 o 
   2  -9   5       72.73       90.68      6.12 o 
   3  -9   5       25.30       24.81      4.25 o 
   4  -9   5        0.32        1.36      0.66 o 
   5  -9   5      113.35      120.50      7.56 o 
   6  -9   5       44.34       55.07      3.73 o 
  -5  -8   5        2.42        1.41      0.85 o 
  -4  -8   5       56.03       60.42      5.80 o 
  -3  -8   5      292.89      319.03     27.06 o 
  -2  -8   5       11.38        8.84      2.06 o 
  -1  -8   5        3.00        2.42      1.62 o 
   0  -8   5      161.62      165.45     13.35 o 
   1  -8   5      109.65      114.35      7.12 o 
   2  -8   5        6.06       10.98      2.20 o 
   3  -8   5       58.58       61.09      6.87 o 
   4  -8   5       12.18        8.17      2.67 o 
   5  -8   5        0.91        1.30      1.11 o 
   6  -8   5       62.40       52.69     15.56 o 
  -6  -7   5       22.08       22.58      2.20 o 
  -5  -7   5        6.88        8.65      2.31 o 
  -4  -7   5       11.96       13.18      3.23 o 
  -3  -7   5        0.42        0.56      0.70 o 
  -2  -7   5        6.15        3.24      1.79 o 
  -1  -7   5       25.27       23.72      3.93 o 
   0  -7   5      102.70      129.36     11.12 o 
   1  -7   5       16.87       20.65      2.66 o 
   2  -7   5      220.72      228.23     11.13 o 
   3  -7   5      290.74      313.69     15.78 o 
   4  -7   5       23.25       24.63      3.19 o 
   5  -7   5        3.08        3.54      2.01 o 
   6  -7   5        0.12        0.83      0.77 o 
  -6  -6   5       10.74       10.90      1.50 o 
  -5  -6   5        3.60        1.78      1.48 o 
  -4  -6   5        5.05        5.34      1.64 o 
  -3  -6   5       59.44       53.17      5.61 o 
  -2  -6   5        0.30       -0.53      2.30 o 
  -1  -6   5      122.06      141.58     16.79 o 
   0  -6   5      303.95      369.46     24.32 o 
   1  -6   5      121.35      120.47     14.59 o 
   2  -6   5       67.12       73.35     11.83 o 
   3  -6   5      160.57      172.87     11.59 o 
   4  -6   5      107.58      126.11      5.38 o 
   5  -6   5       43.45       36.46      3.76 o 
   6  -6   5       21.34       22.49      3.90 o 
   7  -6   5       19.83       19.32      1.88 o 
  -6  -5   5       58.25       57.64      4.82 o 
  -5  -5   5        2.82        2.06      1.43 o 
  -4  -5   5       31.48       21.24      2.77 o 
  -3  -5   5        2.66        1.83      0.91 o 
  -2  -5   5     2911.24     3058.71     80.37 o 
  -1  -5   5      990.95     1049.31     43.60 o 
   0  -5   5       76.02       99.85     11.41 o 
   1  -5   5       31.41       34.31      5.11 o 
   2  -5   5      869.82      928.52     39.33 o 
   3  -5   5      240.89      236.58     23.07 o 
   4  -5   5      154.50      150.83      5.61 o 
   5  -5   5       42.37       36.74      2.85 o 
   6  -5   5       16.57       17.17      3.60 o 
   7  -5   5        3.39        2.41      1.21 o 
  -7  -4   5       17.67       19.59      1.72 o 
  -6  -4   5        5.41        5.90      2.03 o 
  -5  -4   5      265.20      232.66     13.06 o 
  -4  -4   5       39.15       43.69      3.59 o 
  -3  -4   5       80.96       79.21     13.36 o 
  -2  -4   5      529.40      568.44     32.16 o 
  -1  -4   5      625.40      773.07     33.84 o 
   0  -4   5     1410.87     1568.26     43.69 o 
   1  -4   5        0.05        0.32      0.96 o 
   2  -4   5      157.96      168.02      9.02 o 
   3  -4   5      886.58      837.30     42.95 o 
   4  -4   5       73.27       74.08      4.52 o 
   5  -4   5       37.27       34.29      2.94 o 
   6  -4   5        1.35        2.58      1.50 o 
   7  -4   5        1.70        0.40      0.76 o 
  -7  -3   5       57.76       65.70      4.53 o 
  -6  -3   5        0.00        0.76      0.86 o 
  -5  -3   5        9.61        7.64      2.41 o 
  -4  -3   5       22.97       25.81      5.71 o 
  -3  -3   5        3.08        5.80      3.45 o 
  -2  -3   5        2.27        5.31      2.96 o 
  -1  -3   5      510.51      547.81     25.90 o 
   0  -3   5     1911.12     2093.01     43.47 o 
   1  -3   5      697.48      787.00     41.76 o 
   2  -3   5      210.48      274.09     14.77 o 
   3  -3   5        1.94        0.76      2.18 o 
   4  -3   5        3.55        4.95      1.31 o 
   5  -3   5        8.52        8.12      2.81 o 
   6  -3   5      221.81      213.00     23.76 o 
   7  -3   5        0.31       -0.62      0.69 o 
  -7  -2   5        2.25        1.87      1.35 o 
  -6  -2   5        0.43        0.39      0.97 o 
  -5  -2   5        0.88        2.61      1.47 o 
  -4  -2   5        2.23        2.95      2.68 o 
  -3  -2   5      109.61      106.97     13.66 o 
  -2  -2   5       14.41       18.33      4.93 o 
  -1  -2   5     1142.32     1217.68     34.02 o 
   0  -2   5      757.62      880.59     19.32 o 
   1  -2   5     1400.16     1592.12     25.91 o 
   2  -2   5      102.73      117.16      9.05 o 
   3  -2   5      164.74      213.51     13.90 o 
   4  -2   5      160.61      149.53     20.00 o 
   5  -2   5       82.32       79.41      5.56 o 
   6  -2   5        4.02        1.55      1.13 o 
   7  -2   5        0.26        1.05      0.50 o 
  -8  -1   5        0.14        0.34      0.54 o 
  -7  -1   5       42.90       50.69      5.06 o 
  -6  -1   5      169.75      170.27      7.68 o 
  -5  -1   5      540.25      576.29     21.91 o 
  -4  -1   5       23.22       17.13      5.91 o 
  -3  -1   5      210.18      206.61     18.46 o 
  -2  -1   5     2548.69     2470.08     54.40 o 
  -1  -1   5      636.55      697.04     24.34 o 
   0  -1   5        9.32        9.75      1.25 o 
   1  -1   5      253.34      233.06     15.64 o 
   2  -1   5      696.78      742.03     18.47 o 
   3  -1   5        5.11        5.47      2.30 o 
   4  -1   5        4.26        4.99      2.46 o 
   5  -1   5       23.30       28.10      4.85 o 
   6  -1   5      451.49      436.74     12.34 o 
   7  -1   5        1.61        1.92      0.77 o 
  -8   0   5        0.28       -0.25      0.62 o 
  -7   0   5        7.47        9.51      2.29 o 
  -6   0   5      738.09      779.33     39.87 o 
  -5   0   5      251.24      266.35      7.89 o 
  -4   0   5      605.74      629.20     35.98 o 
  -3   0   5        8.34        3.80      3.02 o 
  -2   0   5      436.05      453.48     23.56 o 
  -1   0   5      516.34      522.49     15.45 o 
   0   0   5      130.44      113.50      6.23 o 
   1   0   5      576.32      565.29     17.36 o 
   2   0   5        0.53        1.73      0.80 o 
   3   0   5        0.34       -0.45      1.05 o 
   4   0   5        6.42        3.58      2.31 o 
   5   0   5      239.87      238.61      9.63 o 
   6   0   5       25.28       25.54      2.50 o 
   7   0   5       27.54       30.82      3.57 o 
  -8   1   5       38.01       49.03      4.04 o 
  -7   1   5      869.10      993.71     23.68 o 
  -6   1   5      626.10      654.53     19.88 o 
  -5   1   5       39.15       49.45      4.45 o 
  -4   1   5        1.53        6.01      3.66 o 
  -3   1   5     1818.76     1964.01     57.63 o 
  -2   1   5      471.61      477.77     15.39 o 
  -1   1   5      304.76      325.61     16.27 o 
   0   1   5      125.05      111.53      5.34 o 
   1   1   5      423.98      468.37     14.53 o 
   2   1   5       49.44       57.49      5.37 o 
   3   1   5        1.70        3.51      2.10 o 
   4   1   5       88.81       92.74      4.29 o 
   5   1   5       42.01       43.10      3.27 o 
   6   1   5        5.83        5.76      1.68 o 
   7   1   5        0.04        0.03      0.85 o 
  -8   2   5       32.50       34.83      3.49 o 
  -7   2   5        0.02        0.23      0.86 o 
  -6   2   5      423.32      431.88     16.25 o 
  -5   2   5        0.64        0.94      2.44 o 
  -4   2   5       48.22       45.71     10.64 o 
  -3   2   5       56.39       48.29      9.22 o 
  -2   2   5      157.30      159.43     13.69 o 
  -1   2   5        5.02        2.05      1.07 o 
   0   2   5        0.32        0.94      0.57 o 
   1   2   5      480.13      495.78     13.68 o 
   2   2   5        8.80        8.54      2.68 o 
   3   2   5      178.28      167.49     18.67 o 
   4   2   5       82.18       86.66      4.22 o 
   5   2   5       45.24       48.54      9.02 o 
   6   2   5        0.35        0.15      0.69 o 
   7   2   5       27.39       32.63      3.28 o 
  -7   3   5        2.02        1.37      0.88 o 
  -6   3   5       10.71        9.07      2.67 o 
  -5   3   5       13.29       15.06      1.82 o 
  -4   3   5      358.96      360.37     29.56 o 
  -3   3   5     1449.13     1505.12     54.73 o 
  -2   3   5        1.10        1.07      1.05 o 
  -1   3   5       16.29       13.37      1.86 o 
   0   3   5     1789.82     1942.02     74.01 o 
   1   3   5      302.97      330.54     14.73 o 
   2   3   5       17.10       13.58      3.50 o 
   3   3   5      745.46      747.24     40.76 o 
   4   3   5        0.22       -1.18      1.51 o 
   5   3   5      164.54      171.03      7.89 o 
   6   3   5       18.52       14.16      3.06 o 
  -8   4   5       15.98       14.62      2.10 o 
  -7   4   5       91.99       89.10      7.90 o 
  -6   4   5      104.01      109.40      8.34 o 
  -5   4   5        0.64        1.46      0.93 o 
  -4   4   5      362.10      341.36     30.07 o 
  -3   4   5      459.94      432.42     31.24 o 
  -2   4   5      239.47      247.89     22.83 o 
  -1   4   5     1039.34     1212.77     78.00 o 
   0   4   5      365.72      365.17     14.83 o 
   1   4   5        1.71        1.23      3.22 o 
   2   4   5      134.11      138.04     11.50 o 
   3   4   5      256.21      272.23     11.19 o 
   4   4   5      215.91      213.54      8.95 o 
   5   4   5      115.64      121.08     13.89 o 
   6   4   5        5.56        4.14      1.54 o 
  -7   5   5        2.26        3.55      2.35 o 
  -6   5   5        1.55        2.25      1.60 o 
  -5   5   5       18.07       19.60      3.55 o 
  -4   5   5       35.72       38.83      4.37 o 
  -3   5   5      103.69       89.58     14.98 o 
  -2   5   5       84.81       85.67      8.21 o 
  -1   5   5      269.32      247.73     21.23 o 
   0   5   5      156.11      131.87     15.56 o 
   1   5   5      486.68      500.59     28.87 o 
   2   5   5       44.33       45.98      4.34 o 
   3   5   5       38.16       36.02      4.15 o 
   4   5   5      300.82      306.70     10.50 o 
   5   5   5      410.33      374.46     15.52 o 
  -7   6   5       62.55       58.24      5.35 o 
  -6   6   5       10.38        8.84      2.92 o 
  -5   6   5       32.95       31.71      5.71 o 
  -4   6   5       12.04        5.74      2.19 o 
  -3   6   5       24.41       17.53      3.59 o 
  -2   6   5       48.93       46.49     10.21 o 
  -1   6   5      414.72      398.29     29.02 o 
   0   6   5       27.30       25.45      7.81 o 
   1   6   5        3.21        3.85      1.96 o 
   2   6   5      505.44      503.63     19.35 o 
   3   6   5       47.18       48.11      4.16 o 
   4   6   5       34.95       35.29      2.67 o 
   5   6   5        0.38       -1.09      1.09 o 
  -7   7   5        3.75        4.35      1.34 o 
  -6   7   5      114.29      143.55     10.66 o 
  -5   7   5      136.18      144.10     12.22 o 
  -4   7   5        3.70        4.46      2.35 o 
  -3   7   5        0.01       -0.24      0.74 o 
  -2   7   5       78.84       85.36      7.77 o 
  -1   7   5     1358.77     1393.58     28.45 o 
   0   7   5       27.23       26.31      3.18 o 
   1   7   5       39.60       38.53      5.41 o 
   2   7   5        3.00        3.89      1.71 o 
   3   7   5      107.16      104.76      5.86 o 
   4   7   5        5.57        5.83      1.25 o 
  -7   8   5       27.02       27.68      2.75 o 
  -6   8   5       59.07       74.97      6.95 o 
  -5   8   5       27.71       34.51      5.78 o 
  -4   8   5       69.30       58.78      7.97 o 
  -3   8   5        1.45        1.04      1.03 o 
  -2   8   5       45.03       39.50      6.71 o 
  -1   8   5       18.69       21.75      2.95 o 
   0   8   5      258.61      278.15     10.57 o 
   1   8   5        6.74        8.74      2.49 o 
   2   8   5        6.42        5.80      2.19 o 
   3   8   5        3.53        3.33      1.75 o 
   4   8   5        6.12        5.33      1.28 o 
  -6   9   5        3.68        3.31      1.01 o 
  -5   9   5      108.37      111.20      9.28 o 
  -4   9   5        0.07        1.07      1.07 o 
  -3   9   5        0.90        2.60      2.07 o 
  -2   9   5       52.36       45.26      6.99 o 
  -1   9   5       78.40       88.08      5.75 o 
   0   9   5       59.97       70.33      5.02 o 
   1   9   5       19.61       22.89      3.82 o 
   2   9   5       63.14       57.61      5.91 o 
   3   9   5        4.45        3.16      1.26 o 
  -5  10   5        5.37        5.15      1.45 o 
  -4  10   5        9.91        6.30      2.14 o 
  -3  10   5       29.36       26.28      4.66 o 
  -2  10   5        2.78        2.65      1.80 o 
  -1  10   5        5.71        6.28      1.23 o 
   0  10   5      329.04      401.23     13.38 o 
   1  10   5        4.80        4.72      1.75 o 
   2  10   5        2.80        3.45      1.01 o 
  -4  11   5        4.38        3.94      1.35 o 
  -3  11   5       13.61       15.19      2.83 o 
  -2  11   5       13.55       12.52      2.63 o 
  -1  11   5       38.49       38.72      2.70 o 
   0  11   5       34.54       35.90      3.30 o 
  -1 -11   6       33.24       35.12      3.43 o 
   0 -11   6        4.16        1.74      1.09 o 
   1 -11   6        2.56        2.40      0.83 o 
   2 -11   6       74.44       54.31      5.54 o 
   3 -11   6        0.47        1.45      0.77 o 
  -2 -10   6        2.84        0.83      0.86 o 
  -1 -10   6       31.65       28.65      3.16 o 
   0 -10   6       37.36       35.24      5.57 o 
   1 -10   6       17.61       17.83      3.90 o 
   2 -10   6        8.42        4.33      1.39 o 
   3 -10   6      394.27      326.36     14.91 o 
   4 -10   6      142.34      121.97      6.97 o 
  -4  -9   6       18.53       19.49      2.55 o 
  -3  -9   6       13.29       13.37      1.76 o 
  -2  -9   6       23.00       20.46      3.21 o 
  -1  -9   6        1.62        1.23      0.87 o 
   0  -9   6        2.50        3.58      1.81 o 
   1  -9   6       73.81       64.63      8.03 o 
   2  -9   6        3.87        2.69      1.66 o 
   3  -9   6        9.65        7.61      2.79 o 
   4  -9   6        0.00        0.14      1.34 o 
   5  -9   6        7.00        5.14      1.58 o 
  -5  -8   6        6.10        3.99      1.25 o 
  -4  -8   6        0.21        0.97      0.89 o 
  -3  -8   6      188.13      212.46     16.08 o 
  -2  -8   6       79.83       75.33      7.68 o 
  -1  -8   6       50.78       39.68      6.53 o 
   0  -8   6       13.84       16.05      4.16 o 
   1  -8   6       17.40       19.73      4.53 o 
   2  -8   6       95.94       89.51      6.07 o 
   3  -8   6        3.31        2.89      1.38 o 
   4  -8   6       19.08       16.16      2.46 o 
   5  -8   6        0.06       -0.23      0.87 o 
   6  -8   6        2.47        2.20      1.04 o 
  -5  -7   6        5.07        6.27      1.80 o 
  -4  -7   6        5.89        5.13      2.11 o 
  -3  -7   6      173.18      179.14      8.07 o 
  -2  -7   6       59.00       65.75      5.21 o 
  -1  -7   6        4.66        5.78      2.46 o 
   0  -7   6        2.70        4.52      1.85 o 
   1  -7   6      321.27      326.45     10.51 o 
   2  -7   6      319.95      328.86     13.45 o 
   3  -7   6        4.36        4.16      2.13 o 
   4  -7   6       65.49       66.48      5.19 o 
   5  -7   6       12.35       15.08      3.37 o 
   6  -7   6        0.00       -0.19      0.70 o 
  -6  -6   6       55.84       57.18      4.15 o 
  -5  -6   6        3.33        2.64      1.51 o 
  -4  -6   6       74.86       69.32      6.08 o 
  -3  -6   6        0.76        1.10      0.98 o 
  -2  -6   6      909.17     1022.45     22.85 o 
  -1  -6   6     1117.36     1254.12     27.47 o 
   0  -6   6       81.07       83.67     14.19 o 
   1  -6   6      103.64      110.82     14.54 o 
   2  -6   6        3.27        4.24      1.71 o 
   3  -6   6       38.39       41.24      3.70 o 
   4  -6   6      441.86      500.01     17.15 o 
   5  -6   6        0.04        7.12     10.28 o 
   6  -6   6       81.70       80.65      6.88 o 
   7  -6   6       11.42       10.13      1.58 o 
  -6  -5   6        1.05        1.20      0.72 o 
  -5  -5   6       78.10       81.49      7.59 o 
  -4  -5   6      109.42       98.69      5.90 o 
  -3  -5   6       60.43       67.22      4.56 o 
  -2  -5   6      123.81      125.98     16.70 o 
  -1  -5   6       14.61        6.67      3.56 o 
   0  -5   6      430.99      450.58     30.39 o 
   1  -5   6      785.22      905.88     57.72 o 
   2  -5   6       51.64       77.44     11.49 o 
   3  -5   6      111.79      109.38      5.00 o 
   4  -5   6      409.19      407.54      9.83 o 
   5  -5   6        3.15        0.46      3.17 o 
   6  -5   6        0.39       -0.32      1.22 o 
   7  -5   6       21.99       21.40      1.83 o 
  -7  -4   6        6.88        5.46      0.86 o 
  -6  -4   6       40.09       37.76      5.00 o 
  -5  -4   6      193.22      174.19      7.67 o 
  -4  -4   6      234.30      214.82      8.00 o 
  -3  -4   6       74.81       80.68     13.61 o 
  -2  -4   6     1367.31     1473.99     53.40 o 
  -1  -4   6      987.78     1099.35     41.68 o 
   0  -4   6      329.77      333.06     15.71 o 
   1  -4   6        9.00       14.49      3.19 o 
   2  -4   6      636.27      718.76     23.05 o 
   3  -4   6      173.93      162.10     19.99 o 
   4  -4   6      282.76      287.38      9.53 o 
   5  -4   6       75.22       67.27      4.92 o 
   6  -4   6        0.16        0.81      1.23 o 
   7  -4   6        9.23        9.73      1.32 o 
  -7  -3   6        1.98        1.95      0.70 o 
  -6  -3   6        3.92        3.03      1.53 o 
  -5  -3   6      226.19      212.50     12.28 o 
  -4  -3   6        8.25        8.79      2.25 o 
  -3  -3   6       21.02       32.46      8.21 o 
  -2  -3   6        0.96        0.23      1.01 o 
  -1  -3   6       94.48       92.28     11.13 o 
   0  -3   6      622.73      719.88     25.25 o 
   1  -3   6       10.54       14.72      2.87 o 
   2  -3   6      131.96      142.76     10.81 o 
   3  -3   6      249.24      254.90     15.81 o 
   4  -3   6        7.68        8.08      1.37 o 
   5  -3   6       24.75       21.38      2.91 o 
   6  -3   6       86.31       86.54      9.13 o 
   7  -3   6       24.88       19.88      1.94 o 
  -7  -2   6       10.21        9.35      1.48 o 
  -6  -2   6        4.57        3.58      1.05 o 
  -5  -2   6      138.72      130.10      9.55 o 
  -4  -2   6       27.43       42.37     10.11 o 
  -3  -2   6        7.63        5.76      3.31 o 
  -2  -2   6        0.02        0.37      1.00 o 
  -1  -2   6       78.35       78.22      9.11 o 
   0  -2   6      338.18      414.05     18.47 o 
   1  -2   6      110.46      123.16     12.92 o 
   2  -2   6      173.39      180.91     12.19 o 
   3  -2   6        6.66        8.58      2.95 o 
   4  -2   6        1.10        1.35      0.84 o 
   5  -2   6      112.38      106.79      6.46 o 
   6  -2   6        1.51        1.11      0.93 o 
   7  -2   6       17.65       14.92      3.35 o 
  -8  -1   6        0.86        1.79      0.63 o 
  -7  -1   6       65.86       81.71      6.94 o 
  -6  -1   6        7.74        7.70      1.52 o 
  -5  -1   6      201.24      200.81     21.90 o 
  -4  -1   6       29.07       23.59      7.15 o 
  -3  -1   6      418.47      387.99     26.34 o 
  -2  -1   6      183.46      157.99     14.90 o 
  -1  -1   6      196.70      186.38     10.28 o 
   0  -1   6      309.49      327.58      8.93 o 
   1  -1   6        6.11        8.64      3.45 o 
   2  -1   6      239.37      227.58     18.61 o 
   3  -1   6       86.29       91.97      9.79 o 
   4  -1   6        5.35        6.17      1.78 o 
   5  -1   6      111.43      104.97      6.43 o 
   6  -1   6       14.41       14.15      2.27 o 
   7  -1   6        1.19        0.75      0.58 o 
  -8   0   6        3.73        3.15      0.96 o 
  -7   0   6       78.94       84.57      6.68 o 
  -6   0   6      196.87      203.99      9.36 o 
  -5   0   6      113.96      123.25      5.50 o 
  -4   0   6      403.96      378.75     28.91 o 
  -3   0   6       30.17       21.22      6.20 o 
  -2   0   6      237.29      219.15     17.31 o 
  -1   0   6       10.48       10.77      3.06 o 
   0   0   6      120.67      119.74      6.95 o 
   1   0   6      796.10      788.71     31.77 o 
   2   0   6        9.80        7.08      2.56 o 
   3   0   6      119.33      114.29     15.18 o 
   4   0   6       13.98       15.15      1.84 o 
   5   0   6       38.63       40.37      3.96 o 
   6   0   6       82.62       95.42      4.59 o 
   7   0   6       10.58       11.01      2.00 o 
  -8   1   6        4.51        4.42      1.00 o 
  -7   1   6      441.87      505.91     16.55 o 
  -6   1   6      202.24      216.42      8.05 o 
  -5   1   6       54.09       60.13      3.84 o 
  -4   1   6       27.73       40.51      9.80 o 
  -3   1   6     1092.24     1195.46    101.64 o 
  -2   1   6     1105.10     1157.67     51.01 o 
  -1   1   6      113.74      104.97      7.40 o 
   0   1   6       31.69       25.36      3.45 o 
   1   1   6      681.81      721.67     21.86 o 
   2   1   6      200.16      189.53     12.77 o 
   3   1   6       40.80       32.82      8.23 o 
   4   1   6      149.01      146.86      5.70 o 
   5   1   6      194.10      196.73      7.09 o 
   6   1   6        0.10        0.60      0.69 o 
   7   1   6        0.48       -0.75      0.79 o 
  -8   2   6      123.70      152.47      6.74 o 
  -7   2   6       16.84       14.67      2.98 o 
  -6   2   6        0.90        0.46      1.44 o 
  -5   2   6       91.91       85.40      4.58 o 
  -4   2   6        8.05        7.29      4.30 o 
  -3   2   6      151.14      136.39     16.39 o 
  -2   2   6      249.32      242.35     22.97 o 
  -1   2   6       23.78       17.26      3.06 o 
   0   2   6     5205.42     5698.55     56.35 o 
   1   2   6      826.14      920.66     20.04 o 
   2   2   6      173.84      182.74     18.30 o 
   3   2   6      490.80      479.32     32.93 o 
   4   2   6     2513.48     2632.23     37.37 o 
   5   2   6      188.98      193.38      6.77 o 
   6   2   6       46.66       55.81      5.34 o 
   7   2   6       24.04       31.66      2.75 o 
  -8   3   6       15.60       16.79      2.33 o 
  -7   3   6       23.50       23.98      2.47 o 
  -6   3   6       15.59       18.26      2.49 o 
  -5   3   6       62.24       58.98      3.26 o 
  -4   3   6        9.00       12.51      5.70 o 
  -3   3   6       53.74       43.36      9.84 o 
  -2   3   6       18.77       13.61      5.17 o 
  -1   3   6     1015.05     1172.64     44.58 o 
   0   3   6     1175.47     1320.28     23.23 o 
   1   3   6      599.86      638.72     21.76 o 
   2   3   6      162.34      158.11     14.45 o 
   3   3   6       38.10       43.71      3.02 o 
   4   3   6       13.41       12.93      2.07 o 
   5   3   6       23.85       23.73      2.91 o 
   6   3   6       23.26       30.46      3.39 o 
  -7   4   6        9.16        6.45      1.99 o 
  -6   4   6       13.78       16.41      2.26 o 
  -5   4   6      149.34      140.30      6.49 o 
  -4   4   6        0.32        1.58      2.33 o 
  -3   4   6      325.47      289.53     26.71 o 
  -2   4   6       21.54       15.23      6.09 o 
  -1   4   6      247.63      286.49     22.11 o 
   0   4   6      308.23      282.99     21.84 o 
   1   4   6       10.44       16.85      4.61 o 
   2   4   6       28.81       29.01      5.20 o 
   3   4   6       22.67       24.13      2.69 o 
   4   4   6        6.42        5.65      1.18 o 
   5   4   6        0.83        1.38      1.14 o 
   6   4   6        7.75        7.93      1.76 o 
  -7   5   6        4.88        5.10      1.88 o 
  -6   5   6        9.85       10.65      3.39 o 
  -5   5   6        0.70        1.01      1.63 o 
  -4   5   6       40.36       46.98      4.99 o 
  -3   5   6       41.92       34.97      9.81 o 
  -2   5   6        9.05        8.63      4.83 o 
  -1   5   6      104.38      101.69     14.25 o 
   0   5   6      195.73      189.57     19.50 o 
   1   5   6       12.58       10.84      5.37 o 
   2   5   6        9.00        8.52      4.29 o 
   3   5   6        7.12        6.19      1.64 o 
   4   5   6      163.16      169.58     11.80 o 
   5   5   6       84.50       98.22     12.64 o 
  -7   6   6        0.19        0.52      0.76 o 
  -6   6   6        4.96        4.81      1.93 o 
  -5   6   6        0.09       -0.21      1.59 o 
  -4   6   6      195.15      195.97     14.55 o 
  -3   6   6      173.54      177.74     11.55 o 
  -2   6   6      227.75      211.41     12.19 o 
  -1   6   6      105.28      106.79     15.51 o 
   0   6   6       25.92       22.19      3.42 o 
   1   6   6      279.80      281.22     12.40 o 
   2   6   6      262.26      248.81     13.56 o 
   3   6   6        4.88        6.69      1.47 o 
   4   6   6        0.41       -0.14      0.61 o 
  -7   7   6       24.31       23.74      2.92 o 
  -6   7   6        0.37        0.49      0.94 o 
  -5   7   6        8.46        9.72      3.42 o 
  -4   7   6       82.51       63.86      8.41 o 
  -3   7   6       84.70       71.58      8.82 o 
  -2   7   6       15.64       15.29      2.57 o 
  -1   7   6       27.86       33.68      3.39 o 
   0   7   6       27.51       27.09      4.35 o 
   1   7   6      174.46      168.54     11.33 o 
   2   7   6       62.31       62.95      6.81 o 
   3   7   6       62.79       62.17      3.52 o 
   4   7   6       13.02       12.32      2.32 o 
  -7   8   6        1.04       -0.03      0.46 o 
  -6   8   6        6.57        7.41      2.21 o 
  -5   8   6      181.97      165.17     12.34 o 
  -4   8   6      229.51      178.78     13.83 o 
  -3   8   6        0.57       -1.16      1.32 o 
  -2   8   6      318.77      332.08     33.99 o 
  -1   8   6      463.14      499.72     14.20 o 
   0   8   6      156.52      158.32     10.49 o 
   1   8   6        0.01        0.77      0.89 o 
   2   8   6       44.27       41.12      5.19 o 
   3   8   6       21.60       17.39      2.95 o 
  -6   9   6       21.06       19.87      3.38 o 
  -5   9   6       11.43       10.96      2.91 o 
  -4   9   6       62.79       53.95      7.02 o 
  -3   9   6       62.72       61.09      7.87 o 
  -2   9   6       56.63       55.17      7.49 o 
  -1   9   6        3.43        4.06      1.40 o 
   0   9   6      141.08      159.52      9.92 o 
   1   9   6      112.59      129.26      8.58 o 
   2   9   6        0.63        0.65      0.72 o 
   3   9   6        7.66        4.65      1.21 o 
  -5  10   6        2.77        2.97      1.18 o 
  -4  10   6        3.54        2.55      1.44 o 
  -3  10   6       10.96        8.93      2.68 o 
  -2  10   6       42.59       41.26      5.73 o 
  -1  10   6       15.53       18.43      2.09 o 
   0  10   6        0.21       -0.45      0.86 o 
   1  10   6       12.61       11.76      2.47 o 
   2  10   6        5.90        4.69      1.27 o 
  -3  11   6        0.32        0.39      0.73 o 
  -2  11   6        2.60        2.29      1.01 o 
  -1  11   6       20.25       19.77      2.37 o 
   0  11   6      133.56      115.46      5.32 o 
  -1 -11   7       41.59       40.64      3.40 o 
   0 -11   7       15.57       12.13      2.81 o 
   1 -11   7        0.03        1.22      1.10 o 
   2 -11   7       65.28       52.13      4.94 o 
   3 -11   7        0.15        0.37      0.48 o 
  -2 -10   7        1.61        1.78      0.90 o 
  -1 -10   7       13.97       10.18      2.24 o 
   0 -10   7        2.10        0.53      0.85 o 
   1 -10   7       36.10       39.40      5.44 o 
   2 -10   7        4.87        3.33      1.41 o 
   3 -10   7       73.72       65.29      6.17 o 
   4 -10   7        0.20        0.33      0.54 o 
  -4  -9   7        4.47        2.79      1.08 o 
  -3  -9   7       97.87      105.80     14.36 o 
  -2  -9   7      139.55      159.04      9.97 o 
  -1  -9   7        0.43        2.90      3.08 o 
   0  -9   7        3.11        2.58      2.16 o 
   1  -9   7        1.07        0.45      0.92 o 
   2  -9   7        7.38        3.93      2.24 o 
   3  -9   7       24.87       27.07      3.93 o 
   4  -9   7       48.31       57.29      7.58 o 
   5  -9   7       32.94       41.21      3.71 o 
  -5  -8   7        0.21       -0.12      0.55 o 
  -4  -8   7       41.55       50.52      6.12 o 
  -3  -8   7        6.52        6.75      1.81 o 
  -2  -8   7        2.52        1.71      1.17 o 
  -1  -8   7       78.50       75.36      8.92 o 
   0  -8   7       62.06       66.73      8.37 o 
   1  -8   7       66.74       67.23      8.06 o 
   2  -8   7        0.33        1.10      1.53 o 
   3  -8   7       69.82       64.63      6.06 o 
   4  -8   7        0.07       -0.52      0.69 o 
   5  -8   7        2.03        2.59      1.23 o 
  -5  -7   7        9.76       12.22      2.52 o 
  -4  -7   7        0.39        0.64      1.17 o 
  -3  -7   7      391.64      404.89     11.99 o 
  -2  -7   7      290.42      319.18     21.08 o 
  -1  -7   7        6.41        6.68      2.85 o 
   0  -7   7        8.59        8.46      2.41 o 
   1  -7   7      150.28      172.35      7.64 o 
   2  -7   7       84.16       78.68      7.65 o 
   3  -7   7        4.88        3.51      1.30 o 
   4  -7   7       13.40       10.49      2.15 o 
   5  -7   7        7.54        5.33      1.90 o 
   6  -7   7        0.01       -0.22      0.45 o 
  -6  -6   7        0.16       -0.37      0.49 o 
  -5  -6   7        0.23       -0.05      1.17 o 
  -4  -6   7      105.34      111.40      7.25 o 
  -3  -6   7       66.04       62.95      4.79 o 
  -2  -6   7      820.65      901.67     17.32 o 
  -1  -6   7       41.50       43.39      6.17 o 
   0  -6   7        0.62        0.03      3.72 o 
   1  -6   7        0.86       -0.30      0.82 o 
   2  -6   7       84.25       91.08      6.89 o 
   3  -6   7        0.04        0.35      0.86 o 
   4  -6   7       29.81       35.03      3.81 o 
   5  -6   7        0.80        7.09     13.67 o 
   6  -6   7       59.61       56.31      4.73 o 
  -6  -5   7       18.28       20.56      2.04 o 
  -5  -5   7       10.11        6.21      2.41 o 
  -4  -5   7      110.28       96.96      5.90 o 
  -3  -5   7      134.90      131.43      7.38 o 
  -2  -5   7       52.06       64.16      6.25 o 
  -1  -5   7        6.26        6.28      3.56 o 
   0  -5   7        4.74        7.65      4.17 o 
   1  -5   7      545.62      674.48     24.42 o 
   2  -5   7       32.16       37.21      7.83 o 
   3  -5   7      505.46      520.82     16.23 o 
   4  -5   7      329.53      314.79     10.81 o 
   5  -5   7      182.57      170.50     18.65 o 
   6  -5   7        0.19        0.90      1.80 o 
   7  -5   7        0.02       -0.28      0.85 o 
  -7  -4   7       25.29       28.47      2.84 o 
  -6  -4   7       21.85       24.36      2.50 o 
  -5  -4   7       83.34       72.60      5.01 o 
  -4  -4   7       73.99       78.58      5.24 o 
  -3  -4   7      209.34      208.94      7.70 o 
  -2  -4   7      690.68      763.97     39.30 o 
  -1  -4   7       54.65       51.62      9.66 o 
   0  -4   7        0.07       -1.65      1.98 o 
   1  -4   7      320.15      374.27     16.94 o 
   2  -4   7       14.19       26.90      6.82 o 
   3  -4   7      157.45      155.22     12.06 o 
   4  -4   7        0.01        0.46      1.60 o 
   5  -4   7       11.64        6.30      3.78 o 
   6  -4   7       29.55       24.38      2.49 o 
   7  -4   7       12.09       13.82      2.22 o 
  -7  -3   7       18.85       22.57      1.95 o 
  -6  -3   7        0.07       -0.59      0.59 o 
  -5  -3   7       47.76       50.28      6.01 o 
  -4  -3   7       45.38       39.40      3.45 o 
  -3  -3   7        4.33        5.01      3.27 o 
  -2  -3   7        0.17       -0.81      1.75 o 
  -1  -3   7        0.97        3.25      2.22 o 
   0  -3   7        9.56       12.77      3.01 o 
   1  -3   7      485.80      537.57     30.45 o 
   2  -3   7      147.30      152.74     16.29 o 
   3  -3   7      102.13       99.51     13.80 o 
   4  -3   7       36.06       33.45      3.64 o 
   5  -3   7       66.27       57.77      4.50 o 
   6  -3   7       80.62       68.67      4.63 o 
   7  -3   7       37.10       30.45      2.45 o 
  -7  -2   7       37.79       40.25      3.45 o 
  -6  -2   7       65.47       71.65      4.60 o 
  -5  -2   7       78.19       70.61      7.12 o 
  -4  -2   7      154.95      152.16      6.34 o 
  -3  -2   7       52.60       59.60     11.26 o 
  -2  -2   7      673.77      701.32     33.41 o 
  -1  -2   7      220.48      221.06     12.58 o 
   0  -2   7      621.92      755.50     45.67 o 
   1  -2   7        0.18        3.73      2.53 o 
   2  -2   7       27.60       30.35      7.18 o 
   3  -2   7       74.95       75.45     12.31 o 
   4  -2   7       19.24       15.77      2.56 o 
   5  -2   7       25.35       17.53      2.71 o 
   6  -2   7       45.42       41.93      3.80 o 
   7  -2   7       28.69       27.56      2.45 o 
  -7  -1   7      545.08      656.74     12.71 o 
  -6  -1   7      316.29      349.91     12.24 o 
  -5  -1   7      119.02      130.02      6.52 o 
  -4  -1   7      886.36      920.26     46.75 o 
  -3  -1   7      273.36      284.90     23.38 o 
  -2  -1   7      142.57      154.68     15.10 o 
  -1  -1   7      173.50      174.16     10.64 o 
   0  -1   7       15.05       19.11      2.90 o 
   1  -1   7      487.36      490.80     27.14 o 
   2  -1   7      352.78      349.55     24.87 o 
   3  -1   7       17.93       14.65      5.54 o 
   4  -1   7      147.73      134.83      5.65 o 
   5  -1   7        1.09        0.34      0.67 o 
   6  -1   7      188.71      208.34      8.17 o 
   7  -1   7       19.65       14.40      1.87 o 
  -7   0   7       12.05       12.44      1.76 o 
  -6   0   7      125.75      139.23      6.98 o 
  -5   0   7        7.34       10.21      3.76 o 
  -4   0   7      154.71      182.05     20.69 o 
  -3   0   7      151.61      158.95     17.62 o 
  -2   0   7        0.04        0.32      0.81 o 
  -1   0   7       18.25       14.85      3.06 o 
   0   0   7     1050.03     1098.84     22.38 o 
   1   0   7      133.35      136.73     14.28 o 
   2   0   7      291.91      274.81     22.34 o 
   3   0   7      181.79      186.83     20.54 o 
   4   0   7       38.94       37.13      3.08 o 
   5   0   7        3.32        2.68      0.94 o 
   6   0   7        1.64        1.80      1.03 o 
   7   0   7        5.57        9.79      1.75 o 
  -8   1   7       40.24       43.52      3.04 o 
  -7   1   7       83.84       90.51      6.65 o 
  -6   1   7       48.85       49.15      3.89 o 
  -5   1   7        9.38        8.29      2.17 o 
  -4   1   7       23.27       16.28      6.31 o 
  -3   1   7      335.08      390.45     42.10 o 
  -2   1   7      537.04      606.30     47.59 o 
  -1   1   7     1699.57     1657.25     58.59 o 
   0   1   7      373.45      350.38     13.52 o 
   1   1   7        0.17        0.17      2.04 o 
   2   1   7       33.05       27.55      5.19 o 
   3   1   7       19.07       21.08      6.82 o 
   4   1   7      118.21      121.60      5.53 o 
   5   1   7      118.31      122.93      6.66 o 
   6   1   7       63.99       73.87      4.59 o 
  -7   2   7        0.28       -0.44      1.27 o 
  -6   2   7        9.13       11.19      1.56 o 
  -5   2   7       22.25       23.92      3.76 o 
  -4   2   7      158.89      163.92     20.73 o 
  -3   2   7       57.92       56.60     11.27 o 
  -2   2   7       57.66       66.26      9.13 o 
  -1   2   7       53.02       51.61      5.68 o 
   0   2   7       58.05       57.64      6.02 o 
   1   2   7        1.50        1.88      1.13 o 
   2   2   7      506.96      507.80     32.09 o 
   3   2   7       22.87       25.01      2.30 o 
   4   2   7      565.96      578.82     12.02 o 
   5   2   7      102.63      109.88      8.83 o 
   6   2   7       54.28       64.34      3.98 o 
  -7   3   7        1.59        1.75      1.10 o 
  -6   3   7       11.88       10.00      1.49 o 
  -5   3   7       61.65       52.66      4.19 o 
  -4   3   7        3.86        7.57      4.70 o 
  -3   3   7      267.35      215.30     22.66 o 
  -2   3   7        4.39        6.44      3.67 o 
  -1   3   7      223.43      274.65     27.99 o 
   0   3   7       23.96       19.59      3.15 o 
   1   3   7      503.35      565.11     21.45 o 
   2   3   7        0.60       -3.02      3.02 o 
   3   3   7        0.67        0.83      0.95 o 
   4   3   7      410.14      415.09     12.72 o 
   5   3   7        4.12        4.09      1.30 o 
   6   3   7        1.29        0.92      0.88 o 
  -7   4   7        0.22        1.18      0.93 o 
  -6   4   7        1.86        2.26      1.02 o 
  -5   4   7       17.33       16.81      3.44 o 
  -4   4   7       73.66       64.95      5.68 o 
  -3   4   7      216.14      205.70     23.44 o 
  -2   4   7       54.72       57.12     11.34 o 
  -1   4   7       24.88       28.47      5.26 o 
   0   4   7        3.41        7.21      3.70 o 
   1   4   7      153.87      177.95     12.70 o 
   2   4   7       38.76       36.79      4.43 o 
   3   4   7       12.30       13.44      2.19 o 
   4   4   7       37.24       37.16      3.69 o 
   5   4   7      306.97      320.63     31.47 o 
   6   4   7       36.79       43.33      3.51 o 
  -7   5   7        0.72        1.91      0.81 o 
  -6   5   7        0.01        0.73      1.32 o 
  -5   5   7       21.21       17.20      3.51 o 
  -4   5   7      488.31      438.97     15.37 o 
  -3   5   7       31.80       30.61      4.80 o 
  -2   5   7      304.82      260.71     26.73 o 
  -1   5   7       81.12       76.43      9.49 o 
   0   5   7       40.32       27.94      7.70 o 
   1   5   7       14.53       14.66      2.00 o 
   2   5   7        8.25        5.78      2.49 o 
   3   5   7        0.02       -0.76      0.76 o 
   4   5   7       12.78       11.21      1.90 o 
   5   5   7        4.64        5.67      1.57 o 
  -7   6   7       13.24       13.10      2.41 o 
  -6   6   7        6.21        6.62      2.41 o 
  -5   6   7       87.66       63.32      8.30 o 
  -4   6   7      218.22      203.40     14.97 o 
  -3   6   7        5.07        3.17      1.78 o 
  -2   6   7        6.08        6.80      1.65 o 
  -1   6   7      337.31      359.45     10.83 o 
   0   6   7       75.54       76.03      6.74 o 
   1   6   7       66.74       55.72      6.44 o 
   2   6   7      264.53      239.82     13.49 o 
   3   6   7        2.59        2.32      1.47 o 
   4   6   7       42.69       42.91      3.26 o 
  -7   7   7        4.14        6.86      1.44 o 
  -6   7   7      257.08      287.30     14.82 o 
  -5   7   7       17.25       15.89      3.97 o 
  -4   7   7      185.82      146.14     12.85 o 
  -3   7   7        2.29        0.84      1.25 o 
  -2   7   7        1.40        1.61      1.15 o 
  -1   7   7       19.60       22.56      3.08 o 
   0   7   7        1.08        1.71      1.24 o 
   1   7   7      187.72      164.37     11.09 o 
   2   7   7      276.93      274.91     13.87 o 
   3   7   7      127.66      118.46      5.85 o 
   4   7   7        2.44        2.69      0.77 o 
  -6   8   7       17.48       18.71      3.40 o 
  -5   8   7       27.79       25.36      4.86 o 
  -4   8   7       68.11       61.24      7.84 o 
  -3   8   7       30.54       30.83      5.74 o 
  -2   8   7        7.86        7.23      1.76 o 
  -1   8   7      792.49      826.62     18.04 o 
   0   8   7      243.07      248.37     13.11 o 
   1   8   7        9.21       10.13      2.61 o 
   2   8   7       51.94       53.16      5.61 o 
   3   8   7       31.86       28.72      2.25 o 
  -6   9   7        0.78        1.20      0.72 o 
  -5   9   7       66.02       72.11      6.99 o 
  -4   9   7       14.20       11.40      3.34 o 
  -3   9   7        8.50        8.99      2.97 o 
  -2   9   7        7.60        8.72      1.85 o 
  -1   9   7        0.70       -0.49      0.78 o 
   0   9   7       99.20      114.83      8.04 o 
   1   9   7       26.60       28.54      3.81 o 
   2   9   7        0.31        0.21      0.68 o 
  -5  10   7       35.64       43.54      3.99 o 
  -4  10   7        0.03       -0.05      0.74 o 
  -3  10   7        8.23        7.24      2.32 o 
  -2  10   7        0.65        0.58      0.88 o 
  -1  10   7        1.97        1.37      1.00 o 
   0  10   7       15.17       16.26      2.36 o 
   1  10   7        9.55        8.05      1.84 o 
   0 -11   8        0.17       -0.27      0.60 o 
   1 -11   8        3.54        2.58      0.98 o 
   2 -11   8        4.88        3.53      1.30 o 
  -2 -10   8        0.91        0.63      1.00 o 
  -1 -10   8       10.85       14.12      2.71 o 
   0 -10   8       17.87       13.76      3.00 o 
   1 -10   8       35.78       21.93      4.12 o 
   2 -10   8        3.24        1.39      1.12 o 
   3 -10   8        0.88        0.62      0.81 o 
  -3  -9   8      136.76      147.82      7.72 o 
  -2  -9   8       14.46       17.86      3.33 o 
  -1  -9   8       27.77       25.59      4.37 o 
   0  -9   8        8.14        6.00      2.25 o 
   1  -9   8       32.95       32.47      6.31 o 
   2  -9   8       20.28       13.08      3.59 o 
   3  -9   8        1.87        1.19      1.09 o 
   4  -9   8       22.20       24.22      3.34 o 
  -4  -8   8       27.35       31.14      4.03 o 
  -3  -8   8        2.29        1.81      0.58 o 
  -2  -8   8        2.57        2.79      1.73 o 
  -1  -8   8      127.41      121.89      7.72 o 
   0  -8   8       73.34       65.48      5.80 o 
   1  -8   8       35.10       29.48      3.88 o 
   2  -8   8       67.64       60.49     11.99 o 
   3  -8   8       54.75       60.94      9.57 o 
   4  -8   8       39.49       42.26      3.71 o 
   5  -8   8       67.81       74.03      5.33 o 
  -5  -7   8        5.52        4.69      1.46 o 
  -4  -7   8       36.66       45.39      5.11 o 
  -3  -7   8      705.75      753.56     16.00 o 
  -1  -7   8       60.63       60.52      7.50 o 
   0  -7   8        3.34        2.79      1.81 o 
   1  -7   8       46.99       59.77      9.74 o 
   2  -7   8        4.23        4.60      1.64 o 
   3  -7   8       76.93       74.23     10.54 o 
   4  -7   8       15.92       16.15      2.45 o 
   5  -7   8       11.63       10.31      2.26 o 
  -6  -6   8       70.85       81.93      5.07 o 
  -5  -6   8       95.82       93.81      7.26 o 
  -4  -6   8        1.73        0.69      1.13 o 
  -3  -6   8      135.86      139.28     14.40 o 
  -2  -6   8      249.33      292.87     13.58 o 
  -1  -6   8     1142.07     1267.56     21.94 o 
   0  -6   8        9.13       10.47      2.65 o 
   1  -6   8      331.87      341.96     11.62 o 
   2  -6   8       81.93       97.40      7.15 o 
   3  -6   8       41.25       43.71      4.37 o 
   4  -6   8       17.71       15.98      2.61 o 
   5  -6   8       35.30       36.06      3.28 o 
   6  -6   8      116.26      126.35      5.16 o 
  -6  -5   8       15.63       13.99      2.53 o 
  -5  -5   8       40.68       40.29      5.34 o 
  -4  -5   8        0.82        1.79      0.98 o 
  -3  -5   8      138.82      137.76      9.28 o 
  -2  -5   8      693.46      786.04     19.01 o 
  -1  -5   8       71.36       75.60      9.19 o 
   0  -5   8        8.24        5.88      3.92 o 
   1  -5   8      319.74      377.91     28.40 o 
   2  -5   8      124.15      133.24      5.66 o 
   3  -5   8        0.01       -0.60      2.47 o 
   4  -5   8       22.63       21.91      2.69 o 
   5  -5   8      148.16      133.15      5.41 o 
   6  -5   8        3.14       14.74     12.54 o 
  -7  -4   8       12.41       13.76      1.96 o 
  -6  -4   8       47.43       52.36      5.57 o 
  -5  -4   8       20.79       17.11      3.59 o 
  -4  -4   8      497.47      463.39     12.87 o 
  -3  -4   8      430.58      437.92     13.17 o 
  -2  -4   8        3.30        3.17      2.69 o 
  -1  -4   8       75.66       75.95      8.98 o 
   0  -4   8       40.10       35.01      9.00 o 
   1  -4   8      526.92      562.97     34.43 o 
   2  -4   8       12.01        6.75      3.75 o 
   3  -4   8        0.47       -1.76      1.76 o 
   4  -4   8       77.07       73.95      5.72 o 
   5  -4   8       15.87       10.81      1.59 o 
   6  -4   8        1.02        0.09      2.11 o 
  -7  -3   8        0.80       -0.41      0.81 o 
  -6  -3   8        0.14       -0.96      0.96 o 
  -5  -3   8       70.03       55.43      6.40 o 
  -4  -3   8        0.00       -0.29      0.89 o 
  -3  -3   8        3.00        4.99      3.50 o 
  -2  -3   8       81.89       86.92     13.11 o 
  -1  -3   8       11.26       12.28      3.32 o 
   0  -3   8        3.73       -1.87      2.16 o 
   1  -3   8       58.30       63.16     10.96 o 
   2  -3   8       38.60       32.67      8.02 o 
   3  -3   8      254.76      257.58      7.29 o 
   4  -3   8       64.28       63.07      4.93 o 
   5  -3   8        0.97        0.62      1.05 o 
   6  -3   8        4.69        4.86      1.46 o 
   7  -3   8       12.84       15.43      2.07 o 
  -7  -2   8        4.89        4.63      1.16 o 
  -6  -2   8        5.36        3.47      1.60 o 
  -5  -2   8      136.45      119.15      9.22 o 
  -4  -2   8       65.60       61.40      4.15 o 
  -3  -2   8      368.49      359.03     28.07 o 
  -2  -2   8       26.79       23.65      6.35 o 
  -1  -2   8      167.61      170.93     11.57 o 
   0  -2   8      590.26      607.46     34.18 o 
   1  -2   8      215.37      224.05     20.13 o 
   2  -2   8       17.26       24.57      6.94 o 
   3  -2   8      135.79      143.38      6.34 o 
   4  -2   8       37.65       36.60      3.09 o 
   5  -2   8        0.29        0.84      0.75 o 
   6  -2   8       15.15       10.74      2.07 o 
  -7  -1   8       74.29       83.13      6.22 o 
  -6  -1   8       50.00       51.92      6.04 o 
  -5  -1   8        0.87        0.00      1.19 o 
  -4  -1   8      344.72      350.67      9.74 o 
  -3  -1   8        0.01       -0.46      1.30 o 
  -2  -1   8        5.68        6.72      2.64 o 
  -1  -1   8      111.19      124.35      9.56 o 
   0  -1   8       76.65       79.23     11.69 o 
   1  -1   8       16.03       10.25      4.17 o 
   2  -1   8       30.66       38.04      8.62 o 
   3  -1   8      132.56      133.82      5.13 o 
   4  -1   8        1.39        1.44      0.79 o 
   5  -1   8        8.07        5.34      1.21 o 
   6  -1   8        3.88        5.89      1.37 o 
  -7   0   8       88.29      114.06      4.96 o 
  -6   0   8       15.71       13.58      3.07 o 
  -5   0   8       30.34       26.47      4.24 o 
  -4   0   8       26.84       20.16      3.12 o 
  -3   0   8        9.92        8.42      2.60 o 
  -2   0   8       29.43       26.10      4.74 o 
  -1   0   8       33.70       28.40      4.49 o 
   0   0   8      763.71      766.02     34.77 o 
   1   0   8      129.68      127.78     14.93 o 
   2   0   8      188.70      184.06     19.36 o 
   3   0   8      834.36      857.23     13.80 o 
   4   0   8      138.87      140.05      5.24 o 
   5   0   8       27.66       23.11      2.49 o 
   6   0   8       84.15      101.87      5.10 o 
  -7   1   8       13.24       13.34      1.73 o 
  -6   1   8       79.65       78.95      7.25 o 
  -5   1   8      141.21      141.06      9.69 o 
  -4   1   8      121.70      128.98     18.34 o 
  -3   1   8        6.50        4.44      3.23 o 
  -2   1   8        2.21        0.80      2.68 o 
  -1   1   8       34.72       32.99      4.87 o 
   0   1   8      345.14      368.34     23.83 o 
   1   1   8       47.46       41.51      8.65 o 
   2   1   8        4.98        7.19      4.12 o 
   3   1   8      415.05      445.57     10.53 o 
   4   1   8      265.49      262.45      8.24 o 
   5   1   8      285.83      298.06      8.30 o 
   6   1   8      171.83      208.81     10.15 o 
  -7   2   8        9.15       11.25      2.24 o 
  -6   2   8       34.78       39.64      3.62 o 
  -5   2   8      164.68      152.83     10.11 o 
  -4   2   8      120.98      112.06      7.60 o 
  -3   2   8       31.40       35.44      9.32 o 
  -2   2   8      107.17      120.37     16.26 o 
  -1   2   8      375.28      348.22     17.48 o 
   0   2   8        4.61        3.97      2.57 o 
   1   2   8      368.46      379.14     26.84 o 
   2   2   8      156.63      174.45     19.72 o 
   3   2   8      244.86      244.28      9.82 o 
   4   2   8      109.99      107.07      5.25 o 
   5   2   8        3.66        4.17      1.40 o 
   6   2   8       49.09       60.79      5.04 o 
  -7   3   8        0.89       -0.09      0.88 o 
  -6   3   8      157.55      152.52      9.69 o 
  -5   3   8       33.08       30.87      3.29 o 
  -4   3   8        8.21        9.39      2.44 o 
  -3   3   8       26.59       23.02      7.68 o 
  -2   3   8      144.92      128.62     17.05 o 
  -1   3   8       29.57       23.01      5.76 o 
   0   3   8        0.59        7.96      3.61 o 
   1   3   8       59.91       55.04      9.58 o 
   2   3   8      500.77      508.57     11.94 o 
   3   3   8       63.99       60.77      4.84 o 
   4   3   8       92.52       86.31      5.76 o 
   5   3   8        4.70        4.74      1.97 o 
   6   3   8      111.62      135.25      6.40 o 
  -7   4   8        0.01        0.47      0.50 o 
  -6   4   8        2.36        3.85      1.55 o 
  -5   4   8        0.19        1.49      1.27 o 
  -4   4   8       20.56       21.28      3.45 o 
  -3   4   8       90.28       92.90      6.69 o 
  -2   4   8        3.65        8.33      4.56 o 
  -1   4   8       34.11       53.94     11.32 o 
   0   4   8       67.58       73.20     12.21 o 
   1   4   8        3.17        3.06      2.18 o 
   2   4   8      137.80      124.60      6.20 o 
   3   4   8      146.27      147.09     13.18 o 
   4   4   8        0.96        0.48      0.64 o 
   5   4   8       43.81       53.67      3.52 o 
  -7   5   8        4.23        3.83      1.06 o 
  -6   5   8       28.02       29.43      5.44 o 
  -5   5   8        6.67        8.75      2.66 o 
  -4   5   8       21.36       15.73      3.20 o 
  -3   5   8      100.28      106.77      5.51 o 
  -2   5   8      528.53      478.61     14.05 o 
  -1   5   8      191.27      191.60     10.09 o 
   0   5   8       29.15       27.16      3.85 o 
   1   5   8        0.37        0.34      0.71 o 
   2   5   8        7.75        7.18      2.33 o 
   3   5   8        8.67        9.91      1.84 o 
   4   5   8        2.39        1.27      0.59 o 
   5   5   8        1.01        1.66      1.02 o 
  -7   6   8        9.38       11.90      1.70 o 
  -6   6   8       58.88       58.73      7.12 o 
  -5   6   8      372.59      316.07     18.34 o 
  -4   6   8      100.99       81.18      9.48 o 
  -3   6   8       61.03       57.55      4.70 o 
  -2   6   8      404.66      386.33     11.61 o 
  -1   6   8      776.90      756.99     25.08 o 
   0   6   8       14.57       11.08      2.98 o 
   1   6   8      128.25      109.08      9.02 o 
   2   6   8       15.00        9.45      2.65 o 
   3   6   8        6.83        6.23      2.09 o 
   4   6   8      165.42      202.19      9.13 o 
  -7   7   8       77.90       79.14      4.47 o 
  -6   7   8       34.50       40.23      5.38 o 
  -5   7   8       29.22       28.23      5.25 o 
  -4   7   8       53.39       43.46      6.87 o 
  -3   7   8       85.73       86.75      8.00 o 
  -2   7   8      181.82      170.92      8.31 o 
  -1   7   8       12.17       12.88      2.32 o 
   0   7   8       51.59       51.20      6.13 o 
   1   7   8       16.63       11.18      2.85 o 
   2   7   8       46.92       41.34      5.19 o 
   3   7   8        0.09        0.27      1.00 o 
  -6   8   8       17.10       22.95      3.45 o 
  -5   8   8        9.73        8.66      2.74 o 
  -4   8   8       26.39       21.96      4.63 o 
  -3   8   8       15.59       12.29      3.41 o 
  -2   8   8      301.56      306.14     11.34 o 
  -1   8   8      462.93      486.13     18.77 o 
   0   8   8        0.62        1.11      1.35 o 
   1   8   8      120.08      122.52      8.75 o 
   2   8   8       22.18       22.76      3.42 o 
   3   8   8       40.98       39.75      3.17 o 
  -5   9   8       46.95       50.61      5.47 o 
  -4   9   8       12.08        9.88      2.94 o 
  -3   9   8        2.62        3.23      1.90 o 
  -2   9   8       28.86       28.98      3.13 o 
  -1   9   8        3.48        2.75      1.47 o 
   0   9   8       29.31       33.28      4.11 o 
   1   9   8       64.71       71.73      5.65 o 
   2   9   8        0.21       -0.05      0.49 o 
  -4  10   8        0.20        0.66      0.85 o 
  -3  10   8       28.89       35.05      4.35 o 
  -2  10   8       43.55       46.71      4.70 o 
  -1  10   8      133.95      153.81      6.66 o 
   0  10   8       15.83       16.48      2.20 o 
  -2 -10   9       10.55       10.14      1.79 o 
  -1 -10   9        5.95        5.48      1.40 o 
   0 -10   9       21.54       23.22      2.30 o 
   1 -10   9        3.13        3.46      0.98 o 
   2 -10   9       19.41       16.03      2.99 o 
   3 -10   9       19.29       16.43      2.56 o 
  -3  -9   9        7.58        4.34      1.42 o 
  -2  -9   9        5.39        4.17      1.59 o 
  -1  -9   9       42.36       43.32      3.57 o 
   0  -9   9       32.93       23.43      4.24 o 
   1  -9   9        0.52        1.29      1.10 o 
   2  -9   9       40.22       33.48      5.27 o 
   3  -9   9       17.43       17.19      3.20 o 
   4  -9   9        8.01        6.61      1.48 o 
  -4  -8   9        5.90        8.70      1.28 o 
  -3  -8   9       85.20       90.46      5.10 o 
  -2  -8   9        5.71        7.58      2.44 o 
  -1  -8   9       18.01       16.57      3.69 o 
   0  -8   9      148.75      136.69     11.35 o 
   1  -8   9        0.01        1.94      1.42 o 
   2  -8   9        3.57        1.17      0.98 o 
   3  -8   9        1.13        1.41      1.23 o 
   4  -8   9       62.92       74.10      6.58 o 
  -5  -7   9        9.58        8.41      1.80 o 
  -4  -7   9        5.25        4.17      1.15 o 
  -3  -7   9      278.99      286.54      9.52 o 
  -2  -7   9       28.25       27.02      4.76 o 
  -1  -7   9      153.40      153.30     11.42 o 
   0  -7   9       56.94       57.91      5.33 o 
   1  -7   9       81.86       64.48      8.47 o 
   2  -7   9       49.30       64.66      9.33 o 
   3  -7   9        4.28        4.20      1.32 o 
   4  -7   9       27.59       29.33      2.96 o 
   5  -7   9      119.79      128.54      6.69 o 
  -6  -6   9       15.27       17.04      2.13 o 
  -5  -6   9        8.90       10.64      2.40 o 
  -4  -6   9       15.33       13.42      2.19 o 
  -3  -6   9       49.86       50.30      4.20 o 
  -2  -6   9       73.79       70.02      7.62 o 
  -1  -6   9      104.71      126.06     10.24 o 
   0  -6   9       16.94       18.03      3.46 o 
   1  -6   9      146.50      136.31      9.60 o 
   2  -6   9       83.53       79.07      6.34 o 
   3  -6   9       73.93       76.47      6.49 o 
   4  -6   9       60.27       64.93      4.62 o 
   5  -6   9        9.03        8.09      1.31 o 
  -6  -5   9        1.50        1.90      1.01 o 
  -5  -5   9        1.00        2.10      1.46 o 
  -4  -5   9       23.29       15.32      2.36 o 
  -3  -5   9       39.05       34.06      3.53 o 
  -2  -5   9      834.30      800.08     21.72 o 
  -1  -5   9      109.83      106.52      7.90 o 
   0  -5   9        2.00        0.72      0.80 o 
   1  -5   9        0.00       -0.77      0.77 o 
   2  -5   9       85.23       92.94      6.08 o 
   3  -5   9       92.54       91.63      5.83 o 
   4  -5   9        4.64        5.03      1.04 o 
   5  -5   9       84.85       87.62      9.27 o 
   6  -5   9        1.85        1.73      0.85 o 
  -6  -4   9        0.14        0.00      0.71 o 
  -5  -4   9      185.04      164.58     10.71 o 
  -4  -4   9       11.76       10.96      2.00 o 
  -3  -4   9        1.35        1.33      0.66 o 
  -2  -4   9       18.94       16.67      3.73 o 
  -1  -4   9        5.60        3.13      2.98 o 
   0  -4   9       94.81      106.73     16.29 o 
   1  -4   9        0.65       -3.11      3.11 o 
   2  -4   9       95.56       98.03      5.83 o 
   3  -4   9        1.62        0.39      0.87 o 
   4  -4   9       19.69       17.44      2.29 o 
   5  -4   9        0.92       -0.08      2.71 o 
   6  -4   9        1.51        2.85      0.93 o 
  -7  -3   9       12.61       13.45      2.04 o 
  -6  -3   9        7.60        7.85      2.48 o 
  -5  -3   9       21.16       21.09      3.88 o 
  -4  -3   9      324.43      301.65     10.34 o 
  -3  -3   9       25.50       32.21      3.06 o 
  -2  -3   9        5.94        5.32      2.50 o 
  -1  -3   9       55.41       53.71     11.55 o 
   0  -3   9      176.06      179.22     20.70 o 
   1  -3   9       23.11       33.00      8.39 o 
   2  -3   9       56.95       52.95      3.87 o 
   3  -3   9       16.89       16.03      1.67 o 
   4  -3   9      575.97      546.93     11.95 o 
   5  -3   9       17.08       13.06      1.84 o 
   6  -3   9        2.21       -0.26      2.10 o 
  -7  -2   9       13.89       15.15      2.52 o 
  -6  -2   9       12.13       12.57      3.10 o 
  -5  -2   9      704.24      662.22     21.70 o 
  -4  -2   9      290.83      292.86      9.94 o 
  -3  -2   9      363.55      378.57     21.58 o 
  -2  -2   9      120.71      115.60     11.01 o 
  -1  -2   9      300.38      318.51     16.66 o 
   0  -2   9      530.24      567.03     34.70 o 
   1  -2   9       18.54       18.97      6.22 o 
   2  -2   9       28.71       30.02      8.48 o 
   3  -2   9     1533.63     1524.29     15.74 o 
   4  -2   9        0.39        0.67      0.74 o 
   5  -2   9        0.01        0.56      0.95 o 
   6  -2   9        1.20       -0.41      3.41 o 
  -7  -1   9        9.42        9.48      2.17 o 
  -6  -1   9       17.78       16.13      3.35 o 
  -5  -1   9       49.76       46.22      5.67 o 
  -4  -1   9       22.78       18.72      4.51 o 
  -3  -1   9      158.85      146.11     12.91 o 
  -2  -1   9       22.41       18.96      4.13 o 
  -1  -1   9       14.95       12.95      3.19 o 
   0  -1   9     1077.28     1065.24     45.41 o 
   1  -1   9      434.72      413.05     28.87 o 
   2  -1   9      170.05      147.60     18.14 o 
   3  -1   9      340.50      332.37      6.83 o 
   4  -1   9       29.60       26.39      2.30 o 
   5  -1   9       49.67       47.23      3.41 o 
   6  -1   9       94.62      129.64      5.54 o 
  -7   0   9        1.30        0.71      0.51 o 
  -6   0   9        8.90        7.55      2.40 o 
  -5   0   9       11.85       15.31      3.48 o 
  -4   0   9       82.53       71.63      6.05 o 
  -3   0   9       14.23       18.90      4.31 o 
  -2   0   9        5.30        2.17      1.51 o 
  -1   0   9      253.43      262.79     14.37 o 
   0   0   9       51.74       53.65      9.86 o 
   1   0   9      508.64      496.35     31.47 o 
   2   0   9        2.92        0.20      1.33 o 
   3   0   9     1182.78     1164.25     12.96 o 
   4   0   9       77.30       70.09      3.74 o 
   5   0   9      131.19      140.86      5.77 o 
   6   0   9       28.28       29.20      3.63 o 
  -7   1   9       22.91       27.04      2.49 o 
  -6   1   9       42.04       39.60      5.15 o 
  -5   1   9       36.09       33.05      4.93 o 
  -4   1   9        1.11        1.33      1.06 o 
  -3   1   9        0.72       -3.98      3.98 o 
  -2   1   9        4.45        5.59      2.95 o 
  -1   1   9       54.37       55.06      6.54 o 
   0   1   9      608.41      649.62     33.95 o 
   1   1   9      325.79      301.05     24.56 o 
   2   1   9        9.26       11.40      1.85 o 
   3   1   9      148.02      144.62      5.19 o 
   4   1   9      352.24      346.97      9.37 o 
   5   1   9        1.42        0.66      0.93 o 
   6   1   9      141.24      172.15      8.21 o 
  -7   2   9        0.91       -0.32      0.90 o 
  -6   2   9        9.05        8.53      1.73 o 
  -5   2   9       17.83       14.65      3.49 o 
  -4   2   9       74.57       69.25      6.17 o 
  -3   2   9       90.38       80.79     14.72 o 
  -2   2   9       62.78       62.74     11.65 o 
  -1   2   9       88.78      100.19      9.03 o 
   0   2   9        2.34        5.62      3.19 o 
   1   2   9      157.78      150.27     17.80 o 
   2   2   9       15.48       11.00      2.07 o 
   3   2   9      574.89      540.77     14.55 o 
   4   2   9        3.43        2.22      0.97 o 
   5   2   9       22.92       25.88      2.77 o 
   6   2   9        8.44        9.71      1.73 o 
  -7   3   9        9.58       10.94      2.19 o 
  -6   3   9       19.88       20.62      3.70 o 
  -5   3   9      175.46      158.45      7.56 o 
  -4   3   9        1.77        1.14      1.07 o 
  -3   3   9        2.43        1.72      1.32 o 
  -2   3   9       68.04       54.50     10.98 o 
  -1   3   9     2191.43     2392.71     91.64 o 
   0   3   9        0.14        3.85      2.70 o 
   1   3   9        1.78        3.14      0.85 o 
   2   3   9      251.39      221.76      8.70 o 
   3   3   9      373.90      377.82     31.03 o 
   4   3   9      114.28      110.01      8.92 o 
   5   3   9        4.72        6.71      1.39 o 
  -7   4   9       35.30       40.17      4.97 o 
  -6   4   9       43.70       36.97      4.79 o 
  -5   4   9       43.86       31.82      4.70 o 
  -4   4   9        1.31        1.26      1.51 o 
  -3   4   9       89.71       95.05      7.17 o 
  -2   4   9      981.15      984.97     16.26 o 
  -1   4   9        0.51        0.86      1.14 o 
   0   4   9      136.89      143.72      9.63 o 
   1   4   9       26.36       22.55      2.90 o 
   2   4   9        6.31        6.37      1.69 o 
   3   4   9        6.07        6.54      2.27 o 
   4   4   9        0.48       -0.05      1.21 o 
   5   4   9        0.34       -0.15      0.67 o 
  -7   5   9        7.66        7.64      1.26 o 
  -6   5   9       38.72       41.28      6.15 o 
  -5   5   9       63.79       56.33      6.25 o 
  -4   5   9      170.48      174.45     17.89 o 
  -3   5   9      167.94      154.44      7.14 o 
  -2   5   9      740.16      697.88     19.39 o 
  -1   5   9        0.01       -1.48      3.95 o 
   0   5   9       75.45       92.39      8.29 o 
   1   5   9        0.40        1.04      0.95 o 
   2   5   9      105.01       93.16      8.10 o 
   3   5   9       33.75       32.19      4.34 o 
   4   5   9        0.29       -0.25      1.32 o 
  -7   6   9       23.34       24.31      5.16 o 
  -6   6   9        0.27        2.68      1.99 o 
  -5   6   9       95.05       79.43      9.06 o 
  -4   6   9      219.16      187.45     14.36 o 
  -3   6   9      334.93      319.45     14.52 o 
  -2   6   9      357.97      356.53     12.08 o 
  -1   6   9      189.85      155.27     10.68 o 
   0   6   9      146.13      107.67      9.03 o 
   1   6   9        0.11        0.12      1.09 o 
   2   6   9      154.29      146.68      9.94 o 
   3   6   9        6.78        7.24      1.99 o 
   4   6   9       19.05       26.76      2.96 o 
  -6   7   9       11.60       10.41      2.73 o 
  -5   7   9        0.29        0.67      1.41 o 
  -4   7   9      317.85      299.84     17.49 o 
  -3   7   9       18.55       20.28      2.80 o 
  -2   7   9        0.52        0.58      0.82 o 
  -1   7   9      255.18      248.74     13.20 o 
   0   7   9       16.02       10.09      2.61 o 
   1   7   9       84.05       79.47      7.33 o 
   2   7   9        0.06        0.73      1.01 o 
   3   7   9       41.95       53.90      4.67 o 
  -6   8   9       29.33       41.47      4.24 o 
  -5   8   9       12.30       14.14      3.17 o 
  -4   8   9       25.33       22.11      4.44 o 
  -3   8   9        0.00       -0.68      1.11 o 
  -2   8   9       30.69       32.80      3.34 o 
  -1   8   9        2.70        2.28      1.14 o 
   0   8   9       34.12       34.65      4.61 o 
   1   8   9        0.54        0.61      0.89 o 
   2   8   9       28.79       24.68      3.39 o 
  -5   9   9        0.86        0.22      0.76 o 
  -4   9   9        9.26        9.54      2.47 o 
  -3   9   9        0.01       -1.08      1.24 o 
  -2   9   9        8.26        6.21      1.27 o 
  -1   9   9        3.96        3.06      1.05 o 
   0   9   9       44.12       49.33      4.73 o 
   1   9   9        1.36        0.03      0.62 o 
  -3  10   9      168.90      180.72      7.96 o 
  -1  10   9       58.08       58.21      3.55 o 
  -1 -10  10        1.77        3.14      1.11 o 
   0 -10  10       44.96       52.49      4.14 o 
   1 -10  10        0.01        0.07      0.52 o 
   2 -10  10        6.39        4.71      1.51 o 
  -3  -9  10       88.22       89.98      5.11 o 
  -2  -9  10       66.46       73.45      5.71 o 
  -1  -9  10      127.31      147.25      8.85 o 
   0  -9  10      171.16      174.02      7.08 o 
   1  -9  10        3.09        1.95      0.84 o 
   2  -9  10        0.01        0.05      0.87 o 
   3  -9  10       57.02       58.33      5.33 o 
  -3  -8  10      192.53      227.35     10.57 o 
  -2  -8  10        1.06        0.49      0.73 o 
  -1  -8  10       12.70       13.74      2.23 o 
   0  -8  10       12.65        9.23      3.26 o 
   1  -8  10        1.83        2.43      1.70 o 
   2  -8  10       29.82       16.06      3.71 o 
   3  -8  10        0.01       -1.03      1.03 o 
   4  -8  10        4.01        3.41      1.21 o 
  -5  -7  10        1.83        1.08      0.81 o 
  -4  -7  10       44.01       48.23      3.29 o 
  -3  -7  10      190.85      198.23      7.42 o 
  -2  -7  10      153.78      153.12     10.68 o 
  -1  -7  10        7.54        8.56      1.75 o 
   0  -7  10       38.44       35.64      5.90 o 
   1  -7  10      292.18      242.88     15.44 o 
   2  -7  10      204.15      179.56     13.17 o 
   3  -7  10       58.60       62.79      7.99 o 
   4  -7  10       10.92        9.55      1.55 o 
  -5  -6  10        3.74        5.35      1.57 o 
  -4  -6  10      102.37      111.71      5.78 o 
  -3  -6  10      179.57      191.64      8.48 o 
  -2  -6  10        1.82        2.01      0.89 o 
  -1  -6  10       72.21       74.17      5.44 o 
   0  -6  10      155.30      133.81     11.56 o 
   1  -6  10       62.05       48.41      7.22 o 
   2  -6  10       26.64       32.82      4.82 o 
   3  -6  10        1.97        0.98      1.38 o 
   4  -6  10       18.32       19.61      2.36 o 
   5  -6  10        3.62        1.50      0.96 o 
  -6  -5  10       31.01       38.34      3.65 o 
  -5  -5  10        2.91        0.22      0.84 o 
  -4  -5  10        5.15        7.34      1.65 o 
  -3  -5  10      130.32      136.64      6.93 o 
  -2  -5  10      344.93      315.42     15.50 o 
  -1  -5  10       54.49       60.00      4.36 o 
   0  -5  10        3.89        1.70      1.36 o 
   1  -5  10       65.64       81.67      7.53 o 
   2  -5  10       11.89       20.25     15.19 o 
   3  -5  10       69.01       70.72      5.56 o 
   4  -5  10        2.46        1.98      1.00 o 
   5  -5  10       10.51       21.27     11.97 o 
  -6  -4  10        0.01        0.47      0.70 o 
  -5  -4  10        6.60        4.98      1.90 o 
  -4  -4  10      352.72      331.11     10.91 o 
  -3  -4  10       15.89       14.10      2.25 o 
  -2  -4  10       19.00       15.84      2.98 o 
  -1  -4  10      263.29      276.56     10.80 o 
   0  -4  10       17.15       18.61      2.48 o 
   1  -4  10        5.14        4.12      1.36 o 
   2  -4  10        0.03       -0.26      1.03 o 
   3  -4  10      122.34      119.29      5.54 o 
   4  -4  10       79.40       83.90      5.75 o 
   5  -4  10       46.10       40.30      3.39 o 
   6  -4  10        1.01       14.29     11.00 o 
  -7  -3  10       15.42       13.46      2.02 o 
  -6  -3  10       37.08       37.52      4.56 o 
  -5  -3  10        9.83       11.69      2.89 o 
  -4  -3  10        0.00       -0.10      0.67 o 
  -3  -3  10       15.00       15.93      2.11 o 
  -2  -3  10       82.82       83.31      5.85 o 
  -1  -3  10        0.02       -3.22      3.22 o 
   0  -3  10       40.08       34.92      9.36 o 
   1  -3  10      137.19      133.74      6.27 o 
   2  -3  10       60.47       64.19      3.14 o 
   3  -3  10        0.04        0.24      1.10 o 
   4  -3  10      121.92      127.70      8.01 o 
   5  -3  10        1.89       -0.16      1.00 o 
   6  -3  10        0.92        0.23      2.56 o 
  -7  -2  10       14.48       13.20      1.48 o 
  -6  -2  10       23.36       21.81      3.66 o 
  -5  -2  10       36.93       34.93      5.00 o 
  -4  -2  10       60.17       51.32      4.28 o 
  -3  -2  10       15.79       19.93      2.22 o 
  -2  -2  10       51.92       56.18      8.05 o 
  -1  -2  10      277.88      286.57     26.76 o 
   0  -2  10        0.51        1.76      2.15 o 
   1  -2  10        4.62        5.80      3.70 o 
   2  -2  10      190.92      203.57      5.05 o 
   3  -2  10       74.70       80.93      3.48 o 
   4  -2  10       61.29       54.93      3.77 o 
   5  -2  10       29.31       26.51      2.92 o 
   6  -2  10        8.08        4.78      0.82 o 
  -7  -1  10       22.24       23.04      2.57 o 
  -6  -1  10        0.01       -0.45      0.93 o 
  -5  -1  10      132.76      104.02      8.75 o 
  -4  -1  10      141.18      135.60      9.68 o 
  -3  -1  10      149.10      148.12      6.00 o 
  -2  -1  10       68.18       67.40      8.29 o 
  -1  -1  10      119.85      124.61     16.80 o 
   0  -1  10      935.63      921.72     44.22 o 
   1  -1  10       20.13       24.84      7.67 o 
   2  -1  10      149.55      162.42      4.51 o 
   3  -1  10       12.61       10.87      1.31 o 
   4  -1  10        0.93        1.09      0.67 o 
   5  -1  10        1.37        1.72      0.94 o 
   6  -1  10       77.86       94.91      5.94 o 
  -7   0  10        2.58        1.73      0.71 o 
  -6   0  10        5.80        6.37      2.25 o 
  -5   0  10        2.74        3.77      1.65 o 
  -4   0  10       33.59       29.07      4.47 o 
  -3   0  10       13.92       10.22      2.04 o 
  -2   0  10       44.57       37.96      6.13 o 
  -1   0  10      261.75      285.49     23.62 o 
   0   0  10      394.14      366.41     27.42 o 
   1   0  10        0.48        4.41      3.17 o 
   2   0  10      300.72      289.56      6.10 o 
   3   0  10      643.28      623.24      9.73 o 
   4   0  10       22.32       23.64      2.23 o 
   5   0  10      116.31      120.35      6.14 o 
   6   0  10       85.71       85.14      5.37 o 
  -7   1  10       46.46       55.91      4.62 o 
  -6   1  10        3.57        3.82      1.83 o 
  -5   1  10       28.88       18.86      3.98 o 
  -4   1  10        0.15       -1.33      1.33 o 
  -3   1  10       80.86       81.86      6.45 o 
  -2   1  10       20.09       21.57      6.68 o 
  -1   1  10      143.16      129.29     15.40 o 
   0   1  10      202.57      219.53     20.91 o 
   1   1  10       44.07       42.40      3.47 o 
   2   1  10      221.86      215.04      7.13 o 
   3   1  10       68.24       69.76      3.30 o 
   4   1  10        7.33        8.42      1.89 o 
   5   1  10      162.70      185.27      7.25 o 
   6   1  10       13.76        6.92      1.16 o 
  -7   2  10       55.53       64.38      4.99 o 
  -6   2  10       54.14       53.60      4.17 o 
  -5   2  10       21.02       15.71      3.58 o 
  -4   2  10       30.52       25.18      4.47 o 
  -3   2  10      410.35      355.94     32.54 o 
  -2   2  10      178.51      179.64     20.37 o 
  -1   2  10       21.65       24.12      6.89 o 
   0   2  10       98.56      110.74     14.74 o 
   1   2  10      286.11      260.52      7.21 o 
   2   2  10       12.80        8.66      1.78 o 
   3   2  10       30.63       29.93      2.75 o 
   4   2  10      115.17      118.52      6.41 o 
   5   2  10      236.02      260.01      7.95 o 
  -7   3  10        7.74       14.17      2.34 o 
  -6   3  10        0.12        0.96      1.29 o 
  -5   3  10        3.57        2.22      1.27 o 
  -4   3  10        5.96        3.41      1.63 o 
  -3   3  10       16.79       16.02      2.79 o 
  -2   3  10       73.83       77.14      5.94 o 
  -1   3  10       65.39       69.95      6.73 o 
   0   3  10       27.87       34.14      2.79 o 
   1   3  10        2.69        1.32      0.91 o 
   2   3  10       25.40       25.02      4.48 o 
   3   3  10       69.18       63.63      4.00 o 
   4   3  10       12.34       12.27      1.94 o 
   5   3  10       11.13       12.84      1.62 o 
  -7   4  10       40.31       41.32      4.74 o 
  -6   4  10      145.91      134.85      8.66 o 
  -5   4  10        8.17       10.76      2.70 o 
  -4   4  10       21.63       18.78      3.53 o 
  -3   4  10      129.45      121.86      8.91 o 
  -2   4  10      880.75      811.19     15.27 o 
  -1   4  10        7.43       12.50      2.99 o 
   0   4  10       14.31       14.08      2.14 o 
   1   4  10       31.40       36.98      3.66 o 
   2   4  10       88.54       72.94      5.21 o 
   3   4  10       78.49       73.83      7.23 o 
   4   4  10        0.87       -0.15      0.66 o 
   5   4  10       60.96       69.63      4.15 o 
  -7   5  10        7.94        9.13      1.98 o 
  -6   5  10       18.52       15.02      3.57 o 
  -5   5  10       98.08       90.98      7.68 o 
  -4   5  10       43.93       41.51      3.72 o 
  -3   5  10      283.94      254.57      9.28 o 
  -2   5  10      609.06      583.07     32.20 o 
  -1   5  10       20.25       14.48      3.21 o 
   0   5  10        7.40        5.38      1.94 o 
   1   5  10      162.98      131.27      7.29 o 
   2   5  10      124.73      109.01      8.60 o 
   3   5  10       39.49       35.72      3.08 o 
   4   5  10       50.01       63.06      5.08 o 
  -6   6  10       51.68       57.91      6.41 o 
  -5   6  10       34.72       30.86      5.41 o 
  -4   6  10      277.48      294.14     28.32 o 
  -3   6  10      163.94      148.43      7.73 o 
  -2   6  10      106.54      111.42      6.77 o 
  -1   6  10       57.89       57.43      6.48 o 
   0   6  10      207.46      204.56     12.35 o 
   1   6  10       73.83       57.89      6.36 o 
   2   6  10       86.91       80.95      6.93 o 
   3   6  10       17.33       16.65      2.88 o 
  -6   7  10        1.60        2.55      1.31 o 
  -5   7  10       57.98       55.28      6.63 o 
  -4   7  10       27.59       29.40      5.44 o 
  -3   7  10       52.10       52.57      4.36 o 
  -2   7  10       14.01       13.81      2.31 o 
  -1   7  10      192.00      185.98     11.22 o 
   0   7  10        1.78        3.09      1.56 o 
   1   7  10        4.20        3.20      1.36 o 
   2   7  10        5.39        4.45      1.45 o 
   3   7  10        9.38       10.86      1.85 o 
  -5   8  10        2.25        1.54      1.05 o 
  -4   8  10        1.27        0.58      0.84 o 
  -3   8  10        0.11        0.15      0.53 o 
  -2   8  10        9.06       11.27      1.82 o 
  -1   8  10       10.22        8.96      2.07 o 
   0   8  10        2.44        1.62      1.02 o 
   1   8  10      200.21      194.15      9.39 o 
   2   8  10      138.27      159.73      7.10 o 
  -4   9  10       15.94       26.23      3.55 o 
  -3   9  10        3.84        4.68      1.89 o 
  -2   9  10      220.70      270.26      9.49 o 
  -1   9  10        1.74        0.75      0.72 o 
   0   9  10        0.04       -0.51      0.70 o 
   1 -10  11        1.92        2.25      0.91 o 
  -2  -9  11       80.10       94.15      5.77 o 
  -1  -9  11        1.41        0.54      0.67 o 
   0  -9  11      158.12      161.71     10.39 o 
   1  -9  11       39.44       35.29      4.64 o 
   2  -9  11        0.17        0.61      0.76 o 
   3  -9  11        1.31        0.87      0.63 o 
  -3  -8  11       34.71       29.31      5.55 o 
  -2  -8  11        7.48        8.57      2.16 o 
  -1  -8  11      127.04      139.80      6.32 o 
   0  -8  11       19.61       19.30      2.49 o 
   1  -8  11        0.89        0.37      0.98 o 
   2  -8  11        6.25        4.29      2.01 o 
   3  -8  11        8.56        9.20      2.24 o 
  -4  -7  11        1.99        1.17      0.76 o 
  -3  -7  11        1.72        2.98      1.60 o 
  -2  -7  11       72.82       79.68      7.33 o 
  -1  -7  11       50.28       54.76      4.47 o 
   0  -7  11       17.96       15.04      2.47 o 
   1  -7  11       14.46        8.33      2.83 o 
   2  -7  11        9.14        9.56      3.12 o 
   3  -7  11       82.72       80.96      7.45 o 
   4  -7  11      156.96      171.50      8.33 o 
  -5  -6  11        0.04        1.04      0.59 o 
  -4  -6  11       44.19       50.02      3.60 o 
  -3  -6  11       44.32       43.57      3.61 o 
  -2  -6  11      152.76      156.28     10.76 o 
  -1  -6  11       33.41       34.40      3.58 o 
   0  -6  11       36.57       40.63      4.03 o 
   1  -6  11       87.42       92.92      9.44 o 
   2  -6  11       12.32       11.00      3.27 o 
   3  -6  11        9.19        9.49      2.92 o 
   4  -6  11       42.87       45.53      4.84 o 
  -6  -5  11       26.49       26.46      2.65 o 
  -5  -5  11        7.61        7.45      1.98 o 
  -4  -5  11       10.20        8.05      1.57 o 
  -3  -5  11       37.61       34.30      3.43 o 
  -2  -5  11       74.18       67.92      7.10 o 
  -1  -5  11        0.14        0.59      0.72 o 
   0  -5  11        6.12        6.37      1.66 o 
   1  -5  11        1.65        0.36      0.90 o 
   2  -5  11       22.36       28.39      5.30 o 
   3  -5  11      110.41      126.28     18.97 o 
   4  -5  11       24.98       29.63      2.85 o 
  -6  -4  11        2.09        1.85      1.00 o 
  -5  -4  11       78.00       77.45      6.73 o 
  -4  -4  11       73.45       68.69      4.88 o 
  -3  -4  11       45.71       41.61      3.81 o 
  -2  -4  11       25.32       22.57      4.21 o 
  -1  -4  11       25.64       21.49      2.45 o 
   0  -4  11        0.21       -0.24      0.87 o 
   1  -4  11       68.53       81.84      5.59 o 
   2  -4  11      143.87      139.48      7.63 o 
   3  -4  11       18.37       17.86      2.02 o 
   4  -4  11       14.28       15.34      2.05 o 
   5  -4  11        0.05        2.94      3.01 o 
  -6  -3  11        0.12        0.17      0.64 o 
  -5  -3  11      208.86      191.13     11.22 o 
  -4  -3  11       79.02       77.07      5.28 o 
  -3  -3  11       38.78       36.80      3.63 o 
  -2  -3  11        9.79        8.27      2.05 o 
  -1  -3  11       12.40        7.76      1.54 o 
   0  -3  11       75.66       69.18      4.73 o 
   1  -3  11       92.42       89.92      4.39 o 
   2  -3  11      743.17      728.28     13.48 o 
   3  -3  11        1.02        0.83      0.82 o 
   4  -3  11      150.50      156.68      6.67 o 
   5  -3  11        0.71        1.18      1.47 o 
  -7  -2  11        7.33        5.99      1.46 o 
  -6  -2  11       47.93       42.89      4.87 o 
  -5  -2  11       74.43       68.66      6.89 o 
  -4  -2  11       18.88       17.68      3.53 o 
  -3  -2  11        6.02        4.35      1.04 o 
  -2  -2  11       51.41       45.20      4.73 o 
  -1  -2  11      330.79      350.05     13.86 o 
   0  -2  11       51.62       55.04      4.10 o 
   1  -2  11      339.77      336.22      8.40 o 
   2  -2  11      418.90      414.79      8.69 o 
   3  -2  11       33.76       32.90      2.17 o 
   4  -2  11       31.95       30.64      2.23 o 
   5  -2  11       22.60       24.43      3.19 o 
   6  -2  11        2.79        5.30      1.44 o 
  -7  -1  11       14.01       13.66      1.69 o 
  -6  -1  11        2.18        1.45      1.14 o 
  -5  -1  11        0.68        1.46      0.95 o 
  -4  -1  11        0.49       -0.43      0.90 o 
  -3  -1  11        3.66        3.89      2.55 o 
  -2  -1  11        9.79        8.59      1.49 o 
  -1  -1  11      335.05      346.31     13.34 o 
   0  -1  11      341.72      326.98      9.83 o 
   1  -1  11      130.15      134.38      6.49 o 
   2  -1  11       83.38       89.28      3.56 o 
   3  -1  11      377.67      372.39      7.50 o 
   4  -1  11      113.19      114.54      4.52 o 
   5  -1  11        5.77       -1.07      2.15 o 
  -7   0  11        2.89        1.99      0.78 o 
  -6   0  11        8.39        9.14      2.53 o 
  -5   0  11        0.69       -0.26      0.84 o 
  -4   0  11        3.80        3.76      1.73 o 
  -3   0  11       33.51       28.44      4.46 o 
  -2   0  11       43.59       41.33      3.34 o 
  -1   0  11        0.06       -0.28      1.08 o 
   0   0  11       21.60       21.25      2.50 o 
   1   0  11        4.39        3.46      1.09 o 
   2   0  11        1.12        2.12      0.74 o 
   3   0  11      123.75      117.36      4.71 o 
   4   0  11       11.20        9.96      1.86 o 
   5   0  11        3.03        4.51      1.89 o 
  -7   1  11        8.71        9.97      1.87 o 
  -6   1  11       68.14       61.25      5.54 o 
  -5   1  11       30.71       21.66      4.14 o 
  -4   1  11        2.48        2.64      1.99 o 
  -3   1  11      272.28      251.13      9.93 o 
  -2   1  11      966.06      960.20     23.68 o 
  -1   1  11      590.19      582.87     16.60 o 
   0   1  11      109.17      115.37      4.77 o 
   1   1  11       15.32       15.39      2.28 o 
   2   1  11      373.53      358.30      9.58 o 
   3   1  11        1.04        1.77      0.78 o 
   4   1  11        0.39       -0.76      1.74 o 
   5   1  11       38.93       41.41      3.06 o 
  -7   2  11        0.01        0.53      0.82 o 
  -6   2  11      333.40      327.27     13.64 o 
  -5   2  11       50.00       40.27      4.21 o 
  -4   2  11        2.01        1.58      1.43 o 
  -3   2  11      190.74      155.23     14.53 o 
  -2   2  11      689.69      686.39     17.55 o 
  -1   2  11      161.05      163.68      6.72 o 
   0   2  11       10.85        7.47      1.27 o 
   1   2  11       10.60        8.05      1.36 o 
   2   2  11      132.58      118.02      6.94 o 
   3   2  11       19.25       17.90      2.05 o 
   4   2  11      187.07      194.08      7.67 o 
   5   2  11        8.71        9.18      1.36 o 
  -7   3  11       56.89       59.96      3.42 o 
  -6   3  11      316.82      325.07     13.29 o 
  -5   3  11        9.25        6.96      2.36 o 
  -4   3  11       14.80       12.52      3.28 o 
  -3   3  11     1607.39     1523.11     31.47 o 
  -2   3  11      411.23      383.85     15.07 o 
  -1   3  11      438.36      459.13     18.37 o 
   0   3  11       20.86       15.67      2.34 o 
   1   3  11      359.85      311.15     10.54 o 
   2   3  11      119.56       93.52      8.70 o 
   3   3  11       26.22       26.69      4.37 o 
   4   3  11       10.38       11.60      1.65 o 
   5   3  11       20.53       23.98      2.59 o 
  -7   4  11       16.69       17.31      2.78 o 
  -6   4  11       92.69       87.61      6.65 o 
  -5   4  11        1.47        3.70      1.14 o 
  -4   4  11      122.32      108.43      8.71 o 
  -3   4  11       23.34       17.84      2.59 o 
  -2   4  11      645.31      577.33     26.22 o 
  -1   4  11        0.30       -0.17      1.04 o 
   0   4  11        0.01       -0.63      1.63 o 
   1   4  11        6.73        6.95      1.56 o 
   2   4  11      114.46       96.99      5.72 o 
   3   4  11        9.45        7.87      2.25 o 
   4   4  11        8.46       11.00      2.29 o 
  -6   5  11        0.14        0.82      1.07 o 
  -5   5  11        0.87        1.54      1.40 o 
  -4   5  11        0.05        1.31      1.29 o 
  -3   5  11      100.23       97.04      8.14 o 
  -2   5  11        7.08        6.77      2.42 o 
  -1   5  11       25.97       25.39      4.34 o 
   0   5  11       31.99       40.19      5.62 o 
   1   5  11      231.46      213.86     12.20 o 
   2   5  11       16.12       10.33      2.61 o 
   3   5  11       21.89       27.08      3.81 o 
   4   5  11       56.82       73.35      4.58 o 
  -6   6  11        3.05        2.50      1.23 o 
  -5   6  11        0.01       -0.76      0.77 o 
  -4   6  11       30.05       33.26      3.99 o 
  -3   6  11      454.89      460.46     13.36 o 
  -2   6  11      103.86       96.56      8.95 o 
  -1   6  11        0.01        0.61      1.06 o 
   0   6  11       11.13       11.69      2.78 o 
   1   6  11       20.07       15.59      3.23 o 
   2   6  11       88.38       79.60      6.22 o 
   3   6  11       49.24       57.69      4.67 o 
  -6   7  11       10.46       10.15      2.04 o 
  -5   7  11        0.66        1.14      0.77 o 
  -4   7  11       64.83       68.80      7.47 o 
  -3   7  11       15.56       15.83      2.29 o 
  -2   7  11        2.17        2.35      0.99 o 
  -1   7  11       13.72       11.56      2.79 o 
   0   7  11        7.91        6.82      2.08 o 
   1   7  11        3.51        4.52      1.29 o 
   2   7  11       39.16       39.49      2.71 o 
  -5   8  11       33.21       45.93      4.57 o 
  -4   8  11       22.05       29.30      4.24 o 
  -3   8  11       22.60       28.38      2.56 o 
  -2   8  11        3.27        3.02      1.11 o 
  -1   8  11       80.70       87.97      6.51 o 
   0   8  11       18.75       17.94      2.83 o 
   1   8  11        6.68        7.18      1.60 o 
  -2   9  11       10.45       11.32      1.75 o 
  -1   9  11       32.49       33.94      3.13 o 
   0   9  11       27.95       32.10      2.78 o 
  -2  -9  12        5.33        4.66      1.16 o 
  -1  -9  12       71.63       87.47      5.06 o 
   0  -9  12       26.74       26.61      2.58 o 
   1  -9  12        1.22        0.52      0.95 o 
   2  -9  12        0.53        0.14      0.67 o 
  -3  -8  12        4.35        3.91      1.27 o 
  -2  -8  12        0.10        0.72      0.82 o 
  -1  -8  12       16.51       16.61      2.71 o 
   0  -8  12       24.46       25.11      2.55 o 
   1  -8  12        5.84        4.38      1.57 o 
   2  -8  12        5.24        3.23      1.53 o 
   3  -8  12        2.47        3.54      1.25 o 
  -4  -7  12       50.01       42.77      3.87 o 
  -3  -7  12       86.58       97.21      6.87 o 
  -2  -7  12        5.48        5.62      1.26 o 
  -1  -7  12       40.91       48.17      3.84 o 
   0  -7  12        0.39        0.70      0.72 o 
   1  -7  12       46.09       33.87      5.29 o 
   2  -7  12        3.82        3.89      1.79 o 
   3  -7  12        0.72        2.30      1.23 o 
  -4  -6  12        7.67        7.16      1.69 o 
  -3  -6  12       23.98       26.27      3.99 o 
  -2  -6  12       54.19       46.09      5.57 o 
  -1  -6  12       25.64       27.29      2.55 o 
   0  -6  12        0.65        1.67      1.29 o 
   1  -6  12       25.90       19.08      4.21 o 
   2  -6  12        9.49        5.08      2.01 o 
   3  -6  12       22.55       21.58      3.81 o 
   4  -6  12        0.02        0.62      0.61 o 
  -5  -5  12        4.81        4.77      1.46 o 
  -4  -5  12        3.36        1.39      0.62 o 
  -3  -5  12       19.64       17.24      2.24 o 
  -2  -5  12        2.54        2.06      1.55 o 
  -1  -5  12      157.09      162.31      6.49 o 
   0  -5  12        7.52       10.07      2.09 o 
   1  -5  12       90.10       78.51      8.68 o 
   2  -5  12        4.17        4.23      2.23 o 
   3  -5  12       59.36       66.45      6.98 o 
   4  -5  12        0.04       -1.17      1.17 o 
  -6  -4  12       31.81       34.65      3.27 o 
  -5  -4  12      135.77      130.18      8.23 o 
  -4  -4  12       34.00       30.82      4.48 o 
  -3  -4  12       14.63       13.14      2.07 o 
  -2  -4  12      649.94      646.52     21.24 o 
  -1  -4  12       37.85       35.25      2.89 o 
   0  -4  12        2.53        4.92      1.42 o 
   1  -4  12        0.51       -0.75      0.86 o 
   2  -4  12      411.16      412.18     12.97 o 
   3  -4  12       10.25       15.49      7.44 o 
   4  -4  12       17.37       27.14      6.83 o 
  -6  -3  12       12.73       10.83      2.25 o 
  -5  -3  12       64.17       63.22      6.12 o 
  -4  -3  12       29.20       26.41      4.21 o 
  -3  -3  12       13.27       12.75      2.08 o 
  -2  -3  12       12.58       11.03      2.61 o 
  -1  -3  12      164.29      171.00      9.19 o 
   0  -3  12        2.57        2.30      1.10 o 
   1  -3  12        3.91        3.92      1.18 o 
   2  -3  12      184.26      181.73      6.74 o 
   3  -3  12       22.24       22.04      2.20 o 
   4  -3  12       26.72       26.26      2.72 o 
   5  -3  12       50.60       73.52      5.54 o 
  -6  -2  12        3.56        5.09      1.78 o 
  -5  -2  12       31.98       39.01      4.98 o 
  -4  -2  12      112.34       90.57      8.02 o 
  -3  -2  12        3.11        4.34      2.12 o 
  -2  -2  12       48.48       47.54      5.45 o 
  -1  -2  12      366.15      364.29     10.80 o 
   0  -2  12       60.95       60.47      4.43 o 
   1  -2  12       51.78       51.39      3.48 o 
   2  -2  12     1065.48     1056.59     19.29 o 
   3  -2  12      569.43      577.02     10.14 o 
   4  -2  12       50.51       55.24      7.18 o 
   5  -2  12        4.45       -0.80      1.35 o 
  -6  -1  12       21.33       22.68      3.73 o 
  -5  -1  12      106.95       89.86      7.91 o 
  -4  -1  12        5.84        3.31      1.74 o 
  -3  -1  12       21.67       16.62      3.50 o 
  -2  -1  12        2.78        1.56      0.65 o 
  -1  -1  12       40.00       45.47      3.75 o 
   0  -1  12      138.57      133.41      6.59 o 
   1  -1  12       55.19       52.39      4.48 o 
   2  -1  12      165.56      164.23      6.59 o 
   3  -1  12      303.25      299.32      7.34 o 
   4  -1  12        0.20       -0.87      2.38 o 
   5  -1  12        9.61        4.11      1.04 o 
  -7   0  12        0.00       -0.19      0.65 o 
  -6   0  12        4.57        4.15      1.96 o 
  -5   0  12       65.28       54.83      6.32 o 
  -4   0  12       52.57       54.00      5.81 o 
  -3   0  12       14.75       14.07      2.22 o 
  -2   0  12        5.68        6.49      1.33 o 
  -1   0  12       37.81       36.58      3.28 o 
   0   0  12      276.00      269.38      9.32 o 
   1   0  12        7.97        6.08      1.44 o 
   2   0  12        2.12        1.11      0.66 o 
   3   0  12        0.00       -0.27      0.58 o 
   4   0  12       60.84       63.67      4.33 o 
   5   0  12       46.09       38.63      3.60 o 
  -7   1  12        1.70        1.53      0.77 o 
  -6   1  12       47.54       52.84      5.29 o 
  -5   1  12       27.21       20.79      3.88 o 
  -4   1  12        2.36        3.16      1.69 o 
  -3   1  12      139.83      133.04     13.18 o 
  -2   1  12       56.62       54.92      6.07 o 
  -1   1  12       20.97       24.32      2.68 o 
   0   1  12      249.60      248.75      8.06 o 
   1   1  12        3.16        3.22      0.88 o 
   2   1  12      149.96      140.03      6.01 o 
   3   1  12       18.09       18.30      2.07 o 
   4   1  12       23.34       27.45      2.71 o 
   5   1  12        0.42       -1.49      1.49 o 
  -7   2  12       63.56       69.91      4.31 o 
  -6   2  12        7.29        4.91      1.41 o 
  -5   2  12        0.13        0.54      1.18 o 
  -4   2  12       23.51       23.11      4.16 o 
  -3   2  12       83.84       83.40      7.51 o 
  -2   2  12        2.00        1.72      0.96 o 
  -1   2  12       26.17       23.54      2.38 o 
   0   2  12       12.12       10.51      1.57 o 
   1   2  12       29.92       31.20      2.83 o 
   2   2  12      253.71      240.08      9.97 o 
   3   2  12       14.37       13.06      2.23 o 
   4   2  12        6.29        6.55      1.31 o 
  -7   3  12        3.37        3.95      1.32 o 
  -6   3  12        4.92        4.23      1.53 o 
  -5   3  12       28.38       30.17      4.47 o 
  -4   3  12       33.76       33.20      4.74 o 
  -3   3  12      900.21      835.30     23.77 o 
  -2   3  12       39.45       38.03      5.72 o 
  -1   3  12      374.06      361.77     23.01 o 
   0   3  12       13.29       11.07      1.93 o 
   1   3  12       62.98       50.85      4.23 o 
   2   3  12       27.36       22.77      2.86 o 
   3   3  12       49.29       41.06      5.01 o 
   4   3  12        4.46        8.11      2.07 o 
  -6   4  12       19.38       16.50      2.76 o 
  -5   4  12        2.37        1.99      0.97 o 
  -4   4  12        0.74       -0.02      0.84 o 
  -3   4  12       15.95       15.04      2.30 o 
  -2   4  12      203.16      191.63     11.88 o 
  -1   4  12        0.02        0.88      0.92 o 
   0   4  12        7.98        3.72      1.25 o 
   1   4  12      165.39      161.16      7.43 o 
   2   4  12       80.36       67.57      5.90 o 
   3   4  12       37.62       42.55      4.76 o 
   4   4  12       28.41       35.08      3.25 o 
  -6   5  12        5.16        4.40      1.78 o 
  -5   5  12        0.41        1.41      0.58 o 
  -4   5  12       29.30       25.25      3.00 o 
  -3   5  12        3.89        3.90      1.33 o 
  -2   5  12      364.14      333.74     15.35 o 
  -1   5  12        1.00        1.62      1.40 o 
   0   5  12       13.61        5.93      2.01 o 
   1   5  12        0.18        0.08      1.32 o 
   2   5  12        4.04        3.06      0.82 o 
   3   5  12       49.31       55.06      4.69 o 
  -6   6  12        3.77        4.81      1.74 o 
  -5   6  12        0.26       -0.04      0.75 o 
  -4   6  12      125.29      138.64      6.88 o 
  -3   6  12      112.00      117.64      6.41 o 
  -2   6  12        1.26        0.69      0.89 o 
  -1   6  12       21.88       31.37      4.64 o 
   0   6  12       13.88       13.93      3.01 o 
   1   6  12       10.50        9.40      2.32 o 
   2   6  12       31.95       35.58      3.17 o 
   3   6  12        1.88        2.05      0.68 o 
  -5   7  12       29.26       29.76      3.96 o 
  -4   7  12       18.32       23.10      2.21 o 
  -3   7  12        0.91        1.10      0.54 o 
  -2   7  12        5.00        4.56      1.79 o 
  -1   7  12       15.44       14.01      2.93 o 
   0   7  12        2.59        1.24      0.87 o 
   1   7  12       43.97       44.43      4.16 o 
   2   7  12       30.55       36.79      3.12 o 
  -4   8  12      248.30      316.26     11.03 o 
  -3   8  12        4.84        4.92      1.25 o 
  -2   8  12        5.00        3.45      1.29 o 
  -1   8  12       19.75       23.61      3.06 o 
   0   8  12        0.01        0.83      0.69 o 
  -2  -8  13       15.97       17.58      2.35 o 
  -1  -8  13       40.88       51.83      4.18 o 
   0  -8  13       25.76       28.46      3.48 o 
   1  -8  13        2.45        0.37      0.76 o 
   2  -8  13       13.35       11.91      2.21 o 
  -3  -7  13        3.40        2.48      1.10 o 
  -2  -7  13       62.84       67.96      3.85 o 
  -1  -7  13        6.88        9.00      2.19 o 
   0  -7  13       18.47       18.31      3.37 o 
   1  -7  13        5.06        6.44      2.21 o 
   2  -7  13       44.25       53.64      5.67 o 
   3  -7  13        0.37        0.74      1.27 o 
  -4  -6  13       29.82       29.26      3.53 o 
  -3  -6  13       11.42        8.67      1.51 o 
  -2  -6  13       33.98       34.10      3.23 o 
  -1  -6  13        0.06       -0.22      0.58 o 
   0  -6  13       66.77       59.53      6.80 o 
   1  -6  13        0.00        0.55      1.08 o 
   2  -6  13        0.65        1.09      0.83 o 
   3  -6  13       18.29       20.25      3.27 o 
  -5  -5  13       40.83       41.37      4.71 o 
  -4  -5  13       24.32       25.09      3.26 o 
  -3  -5  13        3.74        3.22      1.54 o 
  -2  -5  13       46.35       39.76      3.67 o 
  -1  -5  13        4.27        5.79      1.28 o 
   0  -5  13        0.47        0.05      0.78 o 
   1  -5  13      257.30      258.90     15.03 o 
   2  -5  13        0.56        1.03      1.11 o 
   3  -5  13        3.83        2.58      1.58 o 
   4  -5  13       19.36       21.26      2.64 o 
  -5  -4  13       40.35       42.20      4.16 o 
  -4  -4  13       21.90       24.92      3.68 o 
  -3  -4  13        1.48        0.53      1.16 o 
  -2  -4  13      334.18      324.29     32.46 o 
  -1  -4  13        2.30        1.80      1.06 o 
   0  -4  13       38.17       31.62      3.60 o 
   1  -4  13       66.56       77.49      5.41 o 
   2  -4  13      359.61      348.16     17.09 o 
   3  -4  13        0.91        0.49      0.74 o 
   4  -4  13       10.33       12.89      2.23 o 
  -6  -3  13       26.47       26.62      2.88 o 
  -5  -3  13       22.51       20.53      3.24 o 
  -4  -3  13       36.52       30.87      4.32 o 
  -3  -3  13        0.09       -1.15      1.15 o 
  -2  -3  13        8.34        7.72      1.72 o 
  -1  -3  13       95.53       89.33     10.96 o 
   0  -3  13        1.79        3.01      1.27 o 
   1  -3  13       36.80       36.86      3.81 o 
   2  -3  13        3.30        2.79      1.08 o 
   3  -3  13      258.28      263.80      9.36 o 
   4  -3  13        2.04        5.06      6.99 o 
  -6  -2  13       24.36       20.72      1.85 o 
  -5  -2  13       10.49        9.52      2.36 o 
  -4  -2  13        0.73        0.68      0.94 o 
  -3  -2  13      118.09      114.19      9.22 o 
  -2  -2  13       16.81       15.99      3.66 o 
  -1  -2  13        7.97        6.97      1.99 o 
   0  -2  13       40.11       35.79      3.81 o 
   1  -2  13       78.17       71.35      5.34 o 
   2  -2  13       69.21       71.74      4.19 o 
   3  -2  13        7.46        4.23      1.40 o 
   4  -2  13       81.06       90.96     14.66 o 
   5  -2  13        2.07       18.18      2.64 o 
  -6  -1  13        0.06        0.55      0.68 o 
  -5  -1  13       18.83       16.46      2.23 o 
  -4  -1  13        2.73        1.31      1.82 o 
  -3  -1  13       14.31       11.57      2.17 o 
  -2  -1  13        2.62        3.28      1.80 o 
  -1  -1  13        5.54        5.09      1.44 o 
   0  -1  13       46.54       45.82      4.24 o 
   1  -1  13       90.30       80.68      5.68 o 
   2  -1  13       16.06        9.56      2.38 o 
   3  -1  13       17.08       15.52      2.43 o 
   4  -1  13        6.35        2.48      1.17 o 
  -6   0  13        7.95        8.30      2.05 o 
  -5   0  13      175.29      150.92     10.31 o 
  -4   0  13       93.34       99.83      6.34 o 
  -3   0  13       93.20       78.17      8.30 o 
  -2   0  13        0.53       -0.28      1.23 o 
  -1   0  13        0.06        0.57      0.82 o 
   0   0  13       54.38       51.33      4.48 o 
   1   0  13      310.79      285.95     10.72 o 
   2   0  13       22.60       21.30      2.27 o 
   3   0  13       27.76       24.61      1.87 o 
   4   0  13        1.21       -0.62      3.66 o 
  -6   1  13       14.30       12.90      2.40 o 
  -5   1  13       60.91       57.13      6.00 o 
  -4   1  13      533.73      432.96     18.37 o 
  -3   1  13      665.78      695.83     21.24 o 
  -2   1  13      279.58      274.72     13.78 o 
  -1   1  13       26.78       24.68      3.13 o 
   0   1  13     1273.21     1150.92     21.21 o 
   1   1  13      111.12       96.09      6.23 o 
   2   1  13       12.34       13.25      1.85 o 
   3   1  13       14.53       17.56      2.46 o 
   4   1  13        5.32        2.62      4.75 o 
  -6   2  13        0.54        0.75      0.77 o 
  -5   2  13        2.41        1.41      1.30 o 
  -4   2  13       80.59       76.05      7.09 o 
  -3   2  13       37.57       43.67      5.25 o 
  -2   2  13       24.09       22.40      3.67 o 
  -1   2  13       72.77       72.61      5.07 o 
   0   2  13      235.29      201.92      7.10 o 
   1   2  13       28.68       29.67      3.15 o 
   2   2  13        0.02       -0.08      0.68 o 
   3   2  13        0.18        1.03      1.35 o 
   4   2  13       47.57       51.00      4.41 o 
  -6   3  13       38.82       40.43      4.14 o 
  -5   3  13        0.10        0.40      0.57 o 
  -4   3  13      106.14      108.53      8.22 o 
  -3   3  13       37.28       36.31      4.80 o 
  -2   3  13      105.02      101.94      8.86 o 
  -1   3  13        7.05        7.56      3.19 o 
   0   3  13        0.43        0.14      0.53 o 
   1   3  13       93.12       78.40      5.08 o 
   2   3  13        3.87        4.14      1.02 o 
   3   3  13       12.02       12.20      2.59 o 
   4   3  13       62.40       75.08      4.51 o 
  -6   4  13        0.24        0.38      0.84 o 
  -5   4  13        0.68        1.24      0.52 o 
  -4   4  13       10.84       10.08      1.82 o 
  -3   4  13        3.18        3.24      1.22 o 
  -2   4  13        1.06        1.83      1.14 o 
  -1   4  13       97.90       93.38      8.20 o 
   0   4  13       39.88       38.19      3.52 o 
   1   4  13      273.39      264.50     14.77 o 
   2   4  13       18.87       20.80      3.28 o 
   3   4  13        2.05        3.32      1.37 o 
  -6   5  13        0.12        0.47      0.88 o 
  -5   5  13        6.85        7.87      1.34 o 
  -4   5  13        0.04       -0.54      1.08 o 
  -3   5  13       13.05       11.78      2.08 o 
  -2   5  13      113.64      102.27      8.31 o 
  -1   5  13        0.06       -0.05      0.76 o 
   0   5  13        0.94        0.49      0.87 o 
   1   5  13       12.75       11.63      2.54 o 
   2   5  13       72.23       74.60      5.74 o 
   3   5  13        8.40        9.07      1.56 o 
  -5   6  13       10.37       18.67      3.19 o 
  -4   6  13        0.23       -0.61      0.72 o 
  -3   6  13        1.03        1.83      0.76 o 
  -2   6  13        0.66        0.06      0.77 o 
  -1   6  13        5.71        4.44      1.61 o 
   0   6  13        6.55        4.52      1.71 o 
   1   6  13       22.17       20.72      2.92 o 
   2   6  13       18.98       22.86      2.64 o 
  -4   7  13        0.68       -0.11      0.59 o 
  -3   7  13       10.13       12.72      2.25 o 
  -2   7  13       11.56       12.75      2.43 o 
  -1   7  13       81.93       89.45      6.27 o 
   0   7  13        3.18        4.46      1.37 o 
   1   7  13       12.59       10.43      1.12 o 
  -2   8  13        3.10        6.06      1.29 o 
  -1   8  13       12.91       17.92      2.20 o 
   1  -8  14        2.46        0.78      0.81 o 
  -2  -7  14        0.89        0.12      0.43 o 
   0  -7  14        8.24        9.01      2.08 o 
   1  -7  14      105.45      106.15      7.33 o 
   2  -7  14       10.79       10.44      2.09 o 
  -4  -6  14       19.47       20.91      2.45 o 
  -3  -6  14        0.08        2.25      1.07 o 
  -2  -6  14       95.22      102.10      5.92 o 
  -1  -6  14       14.80       14.61      2.35 o 
   0  -6  14       13.06       11.54      2.72 o 
   1  -6  14       20.38       14.21      3.09 o 
   2  -6  14        3.05        4.02      1.61 o 
   3  -6  14       42.74       43.36      4.00 o 
  -4  -5  14       15.14       16.95      2.76 o 
  -3  -5  14        0.03        0.06      0.77 o 
  -2  -5  14        2.70        2.17      0.99 o 
  -1  -5  14       35.99       36.19      3.83 o 
   0  -5  14        2.56        3.95      1.22 o 
   1  -5  14      415.63      417.43     17.71 o 
   2  -5  14        5.13        5.02      2.11 o 
   3  -5  14      102.89      111.67      7.26 o 
  -5  -4  14        5.22        3.80      0.75 o 
  -4  -4  14        1.45        1.04      0.84 o 
  -3  -4  14       11.33       10.15      2.81 o 
  -2  -4  14       40.86       32.61      4.85 o 
  -1  -4  14       79.31       75.29      9.05 o 
   0  -4  14       14.79       10.94      2.06 o 
   1  -4  14      173.70      176.61     13.12 o 
   2  -4  14      726.45      763.69     23.64 o 
   3  -4  14      143.39      157.55      9.23 o 
  -5  -3  14        5.61        2.70      0.84 o 
  -4  -3  14        2.74        2.63      1.24 o 
  -3  -3  14        9.77        7.91      2.54 o 
  -2  -3  14       71.74       52.85      6.32 o 
  -1  -3  14       17.77       14.51      2.46 o 
   0  -3  14        4.24        6.41      1.68 o 
   1  -3  14      580.91      602.58     25.21 o 
   2  -3  14       33.54       35.77      3.41 o 
   3  -3  14       58.50       57.38      5.69 o 
  -6  -2  14        2.97        0.82      0.84 o 
  -5  -2  14      152.74      169.87      9.15 o 
  -4  -2  14       40.22       35.34      3.38 o 
  -3  -2  14      262.92      231.00      8.95 o 
  -2  -2  14      225.01      179.97     11.80 o 
  -1  -2  14        0.92        0.36      0.64 o 
   0  -2  14       31.76       30.61      3.50 o 
   1  -2  14      464.45      454.69     13.29 o 
   2  -2  14        3.15        2.73      0.98 o 
   3  -2  14        7.13        3.58      1.86 o 
   4  -2  14        1.90       30.66      3.67 o 
  -6  -1  14       38.76       49.60      3.99 o 
  -5  -1  14       37.99       37.15      7.48 o 
  -4  -1  14      373.38      341.87     14.89 o 
  -3  -1  14       21.16       18.77      2.95 o 
  -2  -1  14       13.05       10.40      2.93 o 
  -1  -1  14       69.66       69.59      7.20 o 
   0  -1  14        3.65        2.43      0.82 o 
   1  -1  14        5.08        4.60      1.26 o 
   2  -1  14       66.23       65.56      4.89 o 
   3  -1  14       16.12       15.40      1.59 o 
   4  -1  14        0.21       12.74      2.40 o 
  -6   0  14        4.30        4.00      1.19 o 
  -5   0  14        0.03       -1.25      1.36 o 
  -4   0  14        1.21        2.03      0.79 o 
  -3   0  14       15.59       16.11      3.31 o 
  -2   0  14       15.20       15.28      3.40 o 
  -1   0  14       20.52       21.82      2.87 o 
   0   0  14      249.91      231.45      9.55 o 
   1   0  14       11.83       10.93      2.11 o 
   2   0  14       11.33       10.42      2.19 o 
   3   0  14       86.91      100.80      6.26 o 
  -6   1  14        6.92        7.16      1.68 o 
  -5   1  14       66.78       74.91      6.26 o 
  -4   1  14      426.20      435.23     16.13 o 
  -3   1  14       49.67       50.04      3.83 o 
  -2   1  14       92.65       95.67      8.07 o 
  -1   1  14        6.68        7.18      1.43 o 
   0   1  14      606.25      570.61     19.27 o 
   1   1  14        1.09        1.40      1.11 o 
   2   1  14        1.99        2.79      0.73 o 
   3   1  14       13.84       20.28      5.04 o 
  -6   2  14        0.33        0.04      0.41 o 
  -5   2  14        1.76        1.53      1.05 o 
  -4   2  14        0.05       -0.66      0.92 o 
  -3   2  14     1433.52     1481.64     29.46 o 
  -2   2  14        0.10       -0.35      0.63 o 
  -1   2  14       41.97       41.10      6.48 o 
   0   2  14       69.26       72.58      4.91 o 
   1   2  14      109.21       99.61      8.34 o 
   2   2  14       23.49       27.01      2.80 o 
   3   2  14        2.76        1.71      1.12 o 
  -6   3  14        1.78        0.91      0.77 o 
  -5   3  14       14.97       15.93      1.92 o 
  -4   3  14       95.96       93.78      5.24 o 
  -3   3  14        0.42        0.72      0.72 o 
  -2   3  14       17.58       13.63      3.19 o 
  -1   3  14      172.51      172.68     11.36 o 
   0   3  14      123.53      111.32      5.95 o 
   1   3  14        0.01       -0.53      0.60 o 
   2   3  14       68.80       70.67      4.29 o 
   3   3  14       11.12       12.22      2.03 o 
  -6   4  14        9.55       12.63      2.23 o 
  -5   4  14        3.54        3.50      0.89 o 
  -4   4  14       87.64       94.04      5.46 o 
  -3   4  14       44.56       45.24      5.20 o 
  -2   4  14       34.94       33.89      4.75 o 
  -1   4  14        4.01        3.03      1.39 o 
   0   4  14       10.06        7.34      1.46 o 
   1   4  14        2.53        1.22      0.72 o 
   2   4  14       19.49       15.48      2.51 o 
  -5   5  14       18.58       20.46      1.82 o 
  -4   5  14       18.29       17.48      2.09 o 
  -3   5  14        3.10        2.46      1.43 o 
  -2   5  14       45.91       45.08      5.13 o 
  -1   5  14        7.28        6.25      2.09 o 
   0   5  14       36.00       28.93      3.91 o 
   1   5  14        3.24        3.92      0.78 o 
   2   5  14      133.68      158.77      6.50 o 
  -4   6  14       26.49       29.17      2.25 o 
  -3   6  14       42.26       45.15      4.36 o 
  -2   6  14        0.00        0.17      0.81 o 
  -1   6  14        4.68        3.40      1.38 o 
   0   6  14        5.11        3.37      0.64 o 
   1   6  14       33.74       28.73      4.17 o 
  -3   7  14       11.15       15.07      2.00 o 
  -2   7  14        3.16        4.85      1.29 o 
  -1   7  14       13.93       14.97      2.19 o 
   0   7  14        0.07       -0.31      0.64 o 
   0  -7  15       51.10       52.86      3.82 o 
   1  -7  15       35.36       37.40      3.44 o 
  -3  -6  15       64.87       68.55      4.33 o 
  -2  -6  15       14.98       13.59      2.28 o 
  -1  -6  15       80.12       88.57      5.52 o 
   0  -6  15       16.65       19.63      3.00 o 
   1  -6  15      197.41      207.03     10.05 o 
   2  -6  15        6.03        5.46      1.43 o 
  -4  -5  15        9.40       10.40      1.80 o 
  -3  -5  15       10.46       10.31      2.23 o 
  -2  -5  15        1.40        0.86      0.64 o 
  -1  -5  15       13.01       12.75      1.83 o 
   0  -5  15        1.26        1.17      0.50 o 
   1  -5  15       74.86       72.74      6.64 o 
   2  -5  15       52.96       59.44      5.48 o 
   3  -5  15       95.85      104.30      5.51 o 
  -4  -4  15        7.71        5.83      1.66 o 
  -3  -4  15       13.69       11.89      2.73 o 
  -2  -4  15        0.01       -0.71      0.71 o 
  -1  -4  15       11.28       12.65      1.91 o 
   0  -4  15        4.71        5.06      1.29 o 
   1  -4  15      123.25      130.22      9.29 o 
   2  -4  15        0.30       -1.40      1.68 o 
   3  -4  15        5.83        5.47      1.26 o 
  -5  -3  15       13.18       16.35      2.16 o 
  -4  -3  15        0.37        0.78      0.74 o 
  -3  -3  15        8.45        6.05      2.17 o 
  -2  -3  15      249.50      215.26     12.14 o 
  -1  -3  15        0.01       -0.15      0.91 o 
   0  -3  15        3.74        2.57      1.04 o 
   1  -3  15        1.92        0.57      0.55 o 
   2  -3  15      206.88      223.84      7.70 o 
   3  -3  15       13.42       16.68      2.76 o 
  -5  -2  15       83.15       88.65      5.78 o 
  -4  -2  15        0.06        0.44      0.62 o 
  -3  -2  15       50.06       46.14      5.49 o 
  -2  -2  15        0.08        1.43      0.92 o 
  -1  -2  15       32.64       35.02      3.44 o 
   0  -2  15       38.13       38.29      3.73 o 
   1  -2  15       20.36       20.04      2.65 o 
   2  -2  15       15.57       15.64      2.02 o 
   3  -2  15        5.59       13.40      3.58 o 
  -5  -1  15       15.14       19.89      1.81 o 
  -4  -1  15      739.45      768.59     19.83 o 
  -3  -1  15        8.70       11.69      2.77 o 
  -2  -1  15        1.54        0.70      0.83 o 
  -1  -1  15       10.22       11.47      1.62 o 
   0  -1  15       48.68       47.20      4.13 o 
   1  -1  15        0.18       -0.25      0.89 o 
   2  -1  15        6.06        3.34      1.19 o 
   3  -1  15        1.01       13.32      2.63 o 
  -5   0  15      102.18      109.12      6.59 o 
  -4   0  15       36.10       34.47      2.86 o 
  -3   0  15       27.92       30.00      2.78 o 
  -2   0  15       13.20       11.81      2.90 o 
  -1   0  15      142.60      147.34      5.81 o 
   0   0  15      152.11      153.31      7.55 o 
   1   0  15      328.14      313.55     10.60 o 
   2   0  15        5.80        4.81      3.66 o 
  -6   1  15        0.00        0.58      0.53 o 
  -5   1  15      139.05      161.09      8.01 o 
  -4   1  15       26.51       30.63      3.85 o 
  -3   1  15       42.16       51.09      3.57 o 
  -2   1  15      126.44      128.89      6.52 o 
  -1   1  15        4.85        4.38      1.37 o 
   0   1  15       65.76       74.13      5.21 o 
   1   1  15       32.93       27.11      4.20 o 
   2   1  15        2.13        0.57      0.73 o 
  -5   2  15        7.74        9.55      1.39 o 
  -4   2  15        4.17        4.61      1.19 o 
  -3   2  15       96.39      107.16      5.41 o 
  -2   2  15       19.61       18.85      3.57 o 
  -1   2  15       68.37       70.36      4.69 o 
   0   2  15       14.04       15.08      2.16 o 
   1   2  15        4.20        2.52      0.81 o 
   2   2  15       18.76       20.57      2.09 o 
  -5   3  15        2.08        1.05      0.64 o 
  -4   3  15        0.78        1.71      0.68 o 
  -3   3  15        0.49       -0.67      1.29 o 
  -2   3  15        1.54        0.00      0.76 o 
  -1   3  15       76.07       78.85      7.84 o 
   0   3  15        0.00        0.86      1.00 o 
   1   3  15        2.19        1.98      1.25 o 
   2   3  15       56.34       59.65      4.10 o 
  -5   4  15       11.83       13.59      1.42 o 
  -4   4  15      213.32      235.04      7.41 o 
  -3   4  15        0.27        1.70      1.11 o 
  -2   4  15        2.13        2.85      1.38 o 
  -1   4  15       41.67       42.64      4.86 o 
   0   4  15       19.91       18.59      2.05 o 
   1   4  15       62.69       72.03      4.47 o 
  -4   5  15        0.97        0.47      0.61 o 
  -3   5  15       11.34       13.22      2.45 o 
  -2   5  15       53.50       51.10      4.91 o 
  -1   5  15       78.23       98.05      6.64 o 
   0   5  15       26.83       26.92      3.12 o 
  -3   6  15        0.23        0.82      0.83 o 
  -2   6  15      102.96      125.44      6.53 o 
  -1   6  15       36.91       50.63      4.00 o 
   1  -6  16      254.24      282.46      8.84 o 
  -3  -5  16        3.48        3.84      1.18 o 
  -2  -5  16        1.06        1.38      0.75 o 
  -1  -5  16        2.43        2.50      1.13 o 
   0  -5  16       11.51       12.38      1.50 o 
   1  -5  16       76.79       80.19      5.77 o 
   2  -5  16       90.31      100.06      5.61 o 
  -4  -4  16       30.23       27.59      2.69 o 
  -3  -4  16      140.32      143.53      7.61 o 
  -2  -4  16       19.61       19.90      3.12 o 
  -1  -4  16        0.37        0.75      0.78 o 
   0  -4  16      153.50      171.01      6.41 o 
   1  -4  16        3.85        4.81      2.09 o 
   2  -4  16       44.11       51.51      4.55 o 
  -4  -3  16       46.20       42.13      3.78 o 
  -3  -3  16       35.03       31.34      3.93 o 
  -2  -3  16        2.08        0.42      0.91 o 
  -1  -3  16       16.48       15.45      2.03 o 
   0  -3  16        0.21       -0.25      0.64 o 
   1  -3  16      161.65      186.61      6.87 o 
   2  -3  16       71.45       79.88      3.77 o 
  -4  -2  16       10.97       10.65      1.29 o 
  -3  -2  16       70.66       66.27      5.90 o 
  -2  -2  16       14.23       11.15      2.64 o 
  -1  -2  16       25.95       27.12      2.85 o 
   0  -2  16       34.59       35.54      3.26 o 
   1  -2  16       22.45       22.13      2.56 o 
   2  -2  16       44.32       48.18      3.55 o 
  -4  -1  16      205.03      241.82      8.76 o 
  -3  -1  16        9.86        8.65      2.09 o 
  -2  -1  16        9.92        9.35      2.47 o 
  -1  -1  16       97.06      106.52      9.72 o 
   0  -1  16       26.11       26.48      2.91 o 
   1  -1  16        2.47        1.62      1.27 o 
   2  -1  16       46.68       49.68      4.57 o 
  -5   0  16        3.51        3.73      0.91 o 
  -4   0  16       76.71       97.54      4.01 o 
  -3   0  16       19.90       22.69      3.31 o 
  -2   0  16       24.26       23.46      2.63 o 
  -1   0  16      197.33      200.65      7.42 o 
   0   0  16       48.62       49.11      3.99 o 
   1   0  16        3.19        0.83      1.22 o 
   2   0  16       18.08       19.85      3.02 o 
  -5   1  16       73.28       82.07      3.38 o 
  -4   1  16      174.66      200.52      7.44 o 
  -3   1  16       29.86       33.17      2.86 o 
  -2   1  16       20.65       22.73      2.49 o 
  -1   1  16       50.55       51.49      3.70 o 
   0   1  16       36.30       29.77      4.20 o 
   1   1  16       13.23       10.01      2.26 o 
   2   1  16        7.47       13.14      2.55 o 
  -5   2  16       48.50       57.75      3.96 o 
  -4   2  16       18.72       20.99      3.10 o 
  -3   2  16       56.44       59.83      5.59 o 
  -2   2  16        2.66        1.69      0.83 o 
  -1   2  16       87.54       85.77      4.63 o 
   0   2  16      309.93      342.42     13.15 o 
   1   2  16        4.82        6.90      1.92 o 
  -4   3  16        8.56        9.87      2.02 o 
  -3   3  16       36.02       35.32      4.14 o 
  -2   3  16        0.09        0.25      0.97 o 
  -1   3  16       42.30       53.34      3.35 o 
   0   3  16        2.74        2.06      0.71 o 
  -4   4  16        0.67        0.10      0.58 o 
  -3   4  16       25.19       25.33      3.16 o 
  -2   4  16        6.93        6.73      1.76 o 
  -1   4  16        0.27        0.40      0.69 o 
   0   4  16        0.12       -0.49      0.49 o 
  -3   5  16       99.39      118.41      5.76 o 
  -2   5  16       37.13       39.07      3.58 o 
  -1   5  16       18.12       16.87      2.21 o 
  -3  -4  17        1.53        3.12      0.86 o 
  -2  -4  17       49.81       60.12      4.40 o 
  -1  -4  17        0.19        0.18      0.54 o 
   0  -4  17       42.47       53.74      2.98 o 
   1  -4  17       39.23       48.64      3.90 o 
  -3  -3  17        1.73        1.71      0.61 o 
  -2  -3  17      121.88      129.26      7.23 o 
  -1  -3  17        8.26        7.67      1.73 o 
   0  -3  17       54.43       58.63      3.42 o 
   1  -3  17      116.43      137.69      4.75 o 
  -3  -2  17       15.99       17.45      1.72 o 
  -2  -2  17       11.75       10.96      2.27 o 
  -1  -2  17       50.43       52.53      5.01 o 
   0  -2  17        9.11       11.44      1.68 o 
   1  -2  17       11.18       10.49      4.71 o 
  -4  -1  17       87.68       82.13      4.97 o 
  -3  -1  17       77.74       86.61      6.39 o 
  -2  -1  17       17.19       16.11      1.83 o 
  -1  -1  17      156.72      154.98      8.71 o 
   0  -1  17        8.08        7.31      1.94 o 
   1  -1  17        3.50        0.76      0.92 o 
  -4   0  17      192.85      193.20      7.92 o 
  -3   0  17       13.93       15.57      1.76 o 
  -2   0  17        6.16        4.26      1.01 o 
  -1   0  17        4.66        4.80      1.60 o 
   0   0  17        8.14        8.91      2.04 o 
   1   0  17       16.70       17.40      2.50 o 
  -4   1  17        0.94        0.49      0.59 o 
  -3   1  17        7.66        8.39      1.18 o 
  -2   1  17        0.48        0.04      0.86 o 
  -1   1  17        4.11        5.17      1.21 o 
   0   1  17       12.97       12.15      2.33 o 
   1   1  17       14.48       12.40      2.10 o 
  -4   2  17        0.06        0.77      0.77 o 
  -3   2  17       14.61       17.46      2.57 o 
  -2   2  17        3.74        4.04      0.89 o 
  -1   2  17       73.47       76.07      6.12 o 
   0   2  17       30.02       33.03      3.47 o 
  -3   3  17      152.01      169.56      7.32 o 
  -2   3  17       25.17       27.84      3.13 o 
  -1   3  17       47.06       42.97      3.37 o 
  -3   4  17       19.90       16.87      1.95 o 
  -2   4  17      118.79      117.90      5.40 o 
  -1  -3  18        1.42        0.25      0.45 o 
  -2  -2  18       10.96       13.48      1.91 o 
  -1  -2  18        5.83        5.67      1.27 o 
   0  -2  18       61.34       66.88      4.24 o 
  -2  -1  18        0.24        1.24      0.79 o 
  -1  -1  18       93.53      101.05      5.75 o 
   0  -1  18       60.55       59.12      4.21 o 
  -2   0  18       24.55       30.72      2.87 o 
  -1   0  18        1.04       -0.44      0.78 o 
   0   0  18        3.18        2.68      0.87 o 
  -1   1  18        3.85        4.29      1.08 o 
                                                 
